# Supplementary material for: (S)-2-(Pyrrolidinium-2-ylmethyl­sulfan­yl)pyridinium dibromide
Source: Acta Crystallogr Sect E Struct Rep Online. 2008 May 24;64(Pt 6):o1142. doi: 10.1107/S1600536808008313 (PMC2961376; doi:10.1107/S1600536808008313)
Supplement: Supplementary file 1 [file e-64-o1142-sup1.cif]

##############################################################################
###                                                                        ###
###        Electronic paper (Acta Crystallographica Section E)             ###
###                                                                        ###
##############################################################################
#                                                                            #
# This CIF contains the data in a paper accepted for publication in Acta     #
# Crystallographica Section E. It conforms to the requirements of Notes      #
# for Authors for Section E, and has been peer reviewed under the auspices   #
# of the IUCr Commission on Journals.                                        #
#                                                                            #
# Full details of the Crystallographic Information File format               #
# are given in the paper "The Crystallographic Information File (CIF):       #
# a New Standard Archive File for Crystallography" by S. R. Hall, F. H.      #
# Allen and I. D. Brown [Acta Cryst. (1991), A47, 655-685].                  #
#                                                                            #
# The current version of the core CIF dictionary is obtainable from          #
# ftp://ftp.iucr.org/pub/cif_core.dic. The current version number is 2.4.    #
#                                                                            #
# Software is freely available for graphical display of the structure(s) in  #
# this CIF.  For information consult the CIF home page http://www.iucr.org/  #
# cif/home.html                                                              #
#                                                                            #
# This file may be used for bona fide research purposes within the           #
# scientific community so long as proper attribution is given to the journal # 
# article from which it was obtained.                                        #
#                                                                            #
##############################################################################
                                             
data_global
_audit_creation_method     'by CrystalStructure 3.7.0'
_journal_date_recd_electronic     2008-03-06
_journal_date_accepted     2008-03-27
_journal_name_full     'Acta Crystallographica, Section E'
_journal_year     2008
_journal_volume     64
_journal_issue      6
_journal_page_first     o1142
_journal_page_last     o1142
_journal_paper_category     QO
_journal_coeditor_code     PK2087
_publ_contact_author_name     'Dr. Shuping Luo'
_publ_contact_author_address
;
State Key Laboratory Breeding Base of Green Chemistry-Synthesis Technology
Zhejiang University of Technology
Hangzhou
310014
People's Republic of China
;
_publ_contact_author_email     shuaizhang867@gmail.com
_publ_contact_author_fax     '86 571 88320066'
_publ_contact_author_phone     '86 571 88320609'
_publ_section_title
;
(<i>S</i>)-2-(Pyrrolidinium-2-ylmethylsulfanyl)pyridinium dibromide
;
loop_
    _publ_author_name
    _publ_author_address
    'Shuai Zhang'
;
State Key Laboratory Breeding Base of Green Chemistry-Synthesis Technology
Zhejiang University of Technology
Hangzhou 310014
People's Republic of China
;
    'Yifeng Wang'
;
State Key Laboratory Breeding Base of Green Chemistry-Synthesis Technology
Zhejiang University of Technology
Hangzhou 310014
People's Republic of China
;
    'Aibao Xia'
;
State Key Laboratory Breeding Base of Green Chemistry-Synthesis Technology
Zhejiang University of Technology
Hangzhou 310014
People's Republic of China
;
    'Shuping Luo'
;
State Key Laboratory Breeding Base of Green Chemistry-Synthesis Technology
Zhejiang University of Technology
Hangzhou 310014
People's Republic of China
;
data_I
_chemical_name_systematic
;
(<i>S</i>)-2-(Pyrrolidinium-2-ylmethylsulfanyl)pyridinium dibromide
;
_chemical_formula_moiety     'C10 H16 N2 S 2+, 2(Br -)'
_chemical_formula_sum     'C10 H16 Br2 N2 S '
_chemical_formula_iupac     'C10 H16 N2 S 2+, 2Br -'
_chemical_formula_weight     356.12
_symmetry_cell_setting     trigonal
_symmetry_space_group_name_H-M     'P 32'
_symmetry_space_group_name_Hall     'P 32'
loop_
    _symmetry_equiv_pos_site_id
    _symmetry_equiv_pos_as_xyz
    1 '+X,+Y,+Z'
    2 '-Y,+X-Y,2/3+Z'
    3 '-X+Y,-X,1/3+Z'
_cell_length_a     8.9892(9)
_cell_length_b     8.9892(9)
_cell_length_c     15.4567(14)
_cell_angle_alpha     90.0000
_cell_angle_beta     90.0000
_cell_angle_gamma     120.0000
_cell_volume     1081.66(18)
_cell_formula_units_Z     3
_cell_measurement_reflns_used     5169
_cell_measurement_theta_min     3.7
_cell_measurement_theta_max     27.4
_cell_measurement_temperature     296.0(10)
_exptl_crystal_description     'chunk'
_exptl_crystal_colour     'colorless'
_exptl_crystal_size_max     0.35
_exptl_crystal_size_mid     0.30
_exptl_crystal_size_min     0.23
_exptl_crystal_density_diffrn     1.640
_exptl_crystal_density_meas     ?
_exptl_crystal_density_method     'not measured'
_exptl_crystal_F_000     528.00
_exptl_absorpt_coefficient_mu     5.757
_exptl_absorpt_correction_type     multi-scan
_exptl_absorpt_process_details
;
(ABSCOR; Higashi,1995)
;
_exptl_absorpt_correction_T_min     0.162
_exptl_absorpt_correction_T_max     0.266
_diffrn_radiation_type     'Mo K\a'
_diffrn_radiation_wavelength     0.71073
_diffrn_measurement_device_type     'Rigaku R-AXIS RAPID diffractometer'
_diffrn_measurement_method     \w
_diffrn_detector_area_resol_mean     10.00
_diffrn_reflns_number     10585
_diffrn_reflns_av_R_equivalents     0.061
_diffrn_reflns_theta_max     27.41
_diffrn_reflns_theta_full     27.41
_diffrn_measured_fraction_theta_max     1.293
_diffrn_measured_fraction_theta_full     1.293
_diffrn_reflns_limit_h_min     -11
_diffrn_reflns_limit_h_max     11
_diffrn_reflns_limit_k_min     -11
_diffrn_reflns_limit_k_max     10
_diffrn_reflns_limit_l_min     -18
_diffrn_reflns_limit_l_max     20
_refine_special_details
;
Refinement using all reflections. The weighted <i>R</i>-factor (<i>wR</i>) and
goodness of fit (<i>S</i>) are based on <i>F</i>^2^. <i>R</i>-factor (gt) are
based on <i>F</i>. The threshold expression of <i>F</i>^2^ > 2.0
\s(<i>F</i>^2^) is used only for calculating <i>R</i>-factor (gt).
;
_reflns_number_total     3169
_reflns_number_gt     1902
_reflns_threshold_expression     F^2^>2.0\s(F^2^)
_refine_ls_structure_factor_coef     Fsqd
_refine_ls_R_factor_gt     0.0364
_refine_ls_wR_factor_ref     0.1077
_refine_ls_goodness_of_fit_ref     1.007
_refine_ls_number_reflns     3169
_refine_ls_number_parameters     138
_refine_ls_number_restraints     0
_refine_ls_hydrogen_treatment     constr
_refine_ls_weighting_scheme     calc
_refine_ls_weighting_details     'w = 1/[0.7600\s(Fo^2^)]/(4Fo^2^)'
_refine_ls_shift/su_max     0.0128
_refine_diff_density_max     0.67
_refine_diff_density_min     -0.53
_refine_ls_extinction_method
                               'Larson (1970) Crystallographic Computing eq. 22'
_refine_ls_extinction_coef     385(18)
_refine_ls_abs_structure_details     'Flack (1983), 1037 Friedel Pairs'
_refine_ls_abs_structure_Flack     0.017(2)
loop_
    _atom_type_symbol
    _atom_type_description
    _atom_type_scat_dispersion_real
    _atom_type_scat_dispersion_imag
    _atom_type_scat_source
    'C' 'C' 0.003 0.002
;
International Tables for Crystallography
(1992, Vol. C, Tables 4.2.6.8 and 6.1.1.4)
;
    'H' 'H' 0.000 0.000
;
International Tables for Crystallography
(1992, Vol. C, Table 6.1.1.4)
;
    'N' 'N' 0.006 0.003
;
International Tables for Crystallography
(1992, Vol. C, Tables 4.2.6.8 and 6.1.1.4)
;
    'S' 'S' 0.125 0.123
;
International Tables for Crystallography
(1992, Vol. C, Tables 4.2.6.8 and 6.1.1.4)
;
    'Br' 'Br' -0.290 2.459
;
International Tables for Crystallography
(1992, Vol. C, Tables 4.2.6.8 and 6.1.1.4)
;
_computing_data_collection     'PROCESS-AUTO (Rigaku, 1998)'
_computing_cell_refinement     'PROCESS-AUTO (Rigaku, 1998)'
_computing_data_reduction     'CrystalStructure (Rigaku/MSC, 2004)'
_computing_structure_solution     'SIR97 (Altomare <i>et al.</i>, 1999)'
_computing_structure_refinement     'CRYSTALS (Betteridge <i>et al.</i>,  2003)'
_computing_molecular_graphics     'ORTEP-3 for Windows (Farrugia, 1997)'
_computing_publication_material     'CrystalStructure (Rigaku/MSC, 2004)'
loop_
    _atom_site_type_symbol
    _atom_site_label
    _atom_site_fract_x
    _atom_site_fract_y
    _atom_site_fract_z
    _atom_site_U_iso_or_equiv
    _atom_site_adp_type
    _atom_site_calc_flag
    _atom_site_refinement_flags
    _atom_site_occupancy
    _atom_site_disorder_assembly
    _atom_site_disorder_group
    Br Br1 0.51453(17) 0.87503(13) 0.16904(9) 0.1032(4) Uani d . 1.00 . .
    Br Br2 0.10004(11) 0.14553(10) 0.04190(9) 0.0605(2) Uani d . 1.00 . .
    S S1 0.0678(3) 0.4733(3) 0.31433(12) 0.0671(7) Uani d . 1.00 . .
    N N1 0.4515(9) 0.5570(8) 0.2963(3) 0.067(2) Uani d . 1.00 . .
    N N2 0.0359(7) 0.6865(8) 0.2110(3) 0.053(2) Uani d . 1.00 . .
    C C1 0.3184(9) 0.4069(9) 0.2462(4) 0.053(2) Uani d . 1.00 . .
    C C2 0.3905(11) 0.2858(11) 0.2388(5) 0.071(3) Uani d . 1.00 . .
    C C3 0.5771(13) 0.4004(16) 0.2379(8) 0.086(5) Uani d . 1.00 . .
    C C4 0.6121(14) 0.5513(18) 0.2933(7) 0.077(5) Uani d . 1.00 . .
    C C5 0.1434(10) 0.3261(10) 0.2879(4) 0.059(2) Uani d . 1.00 . .
    C C6 0.0388(9) 0.5412(9) 0.2143(4) 0.050(2) Uani d . 1.00 . .
    C C7 0.0160(10) 0.4576(10) 0.1352(4) 0.059(2) Uani d . 1.00 . .
    C C8 -0.0040(10) 0.5283(11) 0.0612(4) 0.066(2) Uani d . 1.00 . .
    C C9 -0.0037(10) 0.6817(12) 0.0635(4) 0.067(2) Uani d . 1.00 . .
    C C10 0.0138(10) 0.7576(11) 0.1396(4) 0.062(2) Uani d . 1.00 . .
    H H1 0.3105 0.4460 0.1880 0.064 Uiso c R 1.00 . .
    H H2 0.4673 0.6511 0.2735 0.080 Uiso c R 1.00 . .
    H H3 0.4187 0.5509 0.3491 0.080 Uiso c R 1.00 . .
    H H7 0.0144 0.3534 0.1330 0.071 Uiso c R 1.00 . .
    H H8 -0.0180 0.4724 0.0087 0.079 Uiso c R 1.00 . .
    H H9 -0.0154 0.7310 0.0130 0.080 Uiso c R 1.00 . .
    H H10 0.0108 0.8593 0.1432 0.074 Uiso c R 1.00 . .
    H H21 0.3560 0.2085 0.2879 0.085 Uiso c R 1.00 . .
    H H22 0.3522 0.2195 0.1857 0.085 Uiso c R 1.00 . .
    H H31 0.6169 0.4377 0.1793 0.103 Uiso c R 1.00 . .
    H H32 0.6343 0.3421 0.2614 0.103 Uiso c R 1.00 . .
    H H41 0.6450 0.5369 0.3511 0.092 Uiso c R 1.00 . .
    H H42 0.7033 0.6564 0.2682 0.092 Uiso c R 1.00 . .
    H H51 0.1477 0.2708 0.3409 0.071 Uiso c R 1.00 . .
    H H52 0.0614 0.2403 0.2484 0.071 Uiso c R 1.00 . .
    H H201 0.0494 0.7403 0.2590 0.064 Uiso c R 1.00 . .
loop_
    _atom_site_aniso_label
    _atom_site_aniso_U_11
    _atom_site_aniso_U_22
    _atom_site_aniso_U_33
    _atom_site_aniso_U_12
    _atom_site_aniso_U_13
    _atom_site_aniso_U_23
    Br1 0.1369(10) 0.0925(8) 0.0513(4) 0.0357(7) 0.0061(5) 0.0034(4)
    Br2 0.0670(6) 0.0510(5) 0.0630(4) 0.0292(4) 0.0073(4) 0.0054(3)
    S1 0.0848(16) 0.0802(16) 0.0554(11) 0.0555(14) 0.0125(10) 0.0098(10)
    N1 0.072(4) 0.063(4) 0.053(3) 0.026(4) -0.001(3) -0.006(3)
    N2 0.055(4) 0.055(4) 0.053(3) 0.029(3) 0.011(2) 0.003(2)
    C1 0.052(4) 0.046(4) 0.058(4) 0.022(4) -0.001(3) -0.001(3)
    C2 0.055(5) 0.082(6) 0.084(5) 0.040(5) 0.000(4) -0.005(4)
    C3 0.070(8) 0.088(10) 0.090(14) 0.032(7) 0.004(7)  0.000(10)
    C4 0.061(7) 0.083(14) 0.093(10) 0.041(9) -0.004(6) -0.003(10)
    C5 0.051(5) 0.063(5) 0.065(5) 0.030(4) 0.011(3) 0.009(3)
    C6 0.056(5) 0.041(4) 0.060(4) 0.030(4) 0.008(3) -0.003(3)
    C7 0.075(5) 0.056(5) 0.055(4) 0.040(4) 0.002(3) 0.002(3)
    C8 0.071(6) 0.078(6) 0.053(4) 0.041(5) 0.001(3) 0.001(4)
    C9 0.077(6) 0.082(6) 0.053(4) 0.049(5) -0.002(3) 0.002(4)
    C10 0.088(6) 0.061(5) 0.050(4) 0.048(5) 0.002(3) 0.009(3)
_geom_special_details
;
;
loop_
    _geom_bond_atom_site_label_1
    _geom_bond_atom_site_label_2
    _geom_bond_site_symmetry_1
    _geom_bond_site_symmetry_2
    _geom_bond_distance
    _geom_bond_publ_flag
    S1 C5 . . 1.811(11) ?
    S1 C6 . . 1.729(7) ?
    N1 C1 . . 1.496(8) ?
    N1 C4 . . 1.471(18) ?
    N2 C6 . . 1.321(12) ?
    N2 C10 . . 1.339(10) ?
    C1 C2 . . 1.524(16) ?
    C1 C5 . . 1.508(10) ?
    C2 C3 . . 1.465(12) ?
    C3 C4 . . 1.499(9) ?
    C6 C7 . . 1.396(9) ?
    C7 C8 . . 1.363(12) ?
    C8 C9 . . 1.379(16) ?
    C9 C10 . . 1.329(10) ?
    N1 H2 . . 0.860 ?
    N1 H3 . . 0.860 ?
    N2 H201 . . 0.860 ?
    C1 H1 . . 0.980 ?
    C2 H21 . . 0.970 ?
    C2 H22 . . 0.970 ?
    C3 H31 . . 0.970 ?
    C3 H32 . . 0.970 ?
    C4 H41 . . 0.970 ?
    C4 H42 . . 0.970 ?
    C5 H51 . . 0.970 ?
    C5 H52 . . 0.970 ?
    C7 H7 . . 0.930 ?
    C8 H8 . . 0.930 ?
    C9 H9 . . 0.930 ?
    C10 H10 . . 0.930 ?
loop_
    _geom_angle_atom_site_label_1
    _geom_angle_atom_site_label_2
    _geom_angle_atom_site_label_3
    _geom_angle_site_symmetry_1
    _geom_angle_site_symmetry_2
    _geom_angle_site_symmetry_3
    _geom_angle
    _geom_angle_publ_flag
    C5 S1 C6 . . . 103.5(4) ?
    C1 N1 C4 . . . 108.0(8) ?
    C6 N2 C10 . . . 125.8(6) ?
    N1 C1 C2 . . . 104.4(7) ?
    N1 C1 C5 . . . 112.6(6) ?
    C2 C1 C5 . . . 113.7(6) ?
    C1 C2 C3 . . . 104.2(8) ?
    C2 C3 C4 . . . 106.2(11) ?
    N1 C4 C3 . . . 106.5(8) ?
    S1 C5 C1 . . . 115.3(6) ?
    S1 C6 N2 . . . 117.7(5) ?
    S1 C6 C7 . . . 126.9(7) ?
    N2 C6 C7 . . . 115.4(7) ?
    C6 C7 C8 . . . 120.2(9) ?
    C7 C8 C9 . . . 120.7(7) ?
    C8 C9 C10 . . . 118.4(8) ?
    N2 C10 C9 . . . 119.5(10) ?
    C1 N1 H2 . . . 109.8 ?
    C1 N1 H3 . . . 109.8 ?
    C4 N1 H2 . . . 109.8 ?
    C4 N1 H3 . . . 109.8 ?
    H2 N1 H3 . . . 109.5 ?
    C6 N2 H201 . . . 117.1 ?
    C10 N2 H201 . . . 117.1 ?
    N1 C1 H1 . . . 108.7 ?
    C2 C1 H1 . . . 108.7 ?
    C5 C1 H1 . . . 108.7 ?
    C1 C2 H21 . . . 110.8 ?
    C1 C2 H22 . . . 110.8 ?
    C3 C2 H21 . . . 110.8 ?
    C3 C2 H22 . . . 110.8 ?
    H21 C2 H22 . . . 109.5 ?
    C2 C3 H31 . . . 110.3 ?
    C2 C3 H32 . . . 110.3 ?
    C4 C3 H31 . . . 110.3 ?
    C4 C3 H32 . . . 110.3 ?
    H31 C3 H32 . . . 109.5 ?
    N1 C4 H41 . . . 110.2 ?
    N1 C4 H42 . . . 110.2 ?
    C3 C4 H41 . . . 110.2 ?
    C3 C4 H42 . . . 110.2 ?
    H41 C4 H42 . . . 109.5 ?
    S1 C5 H51 . . . 108.0 ?
    S1 C5 H52 . . . 108.0 ?
    C1 C5 H51 . . . 108.0 ?
    C1 C5 H52 . . . 108.0 ?
    H51 C5 H52 . . . 109.5 ?
    C6 C7 H7 . . . 119.9 ?
    C8 C7 H7 . . . 119.9 ?
    C7 C8 H8 . . . 119.7 ?
    C9 C8 H8 . . . 119.7 ?
    C8 C9 H9 . . . 120.8 ?
    C10 C9 H9 . . . 120.8 ?
    N2 C10 H10 . . . 120.2 ?
    C9 C10 H10 . . . 120.2 ?
loop_
    _geom_torsion_atom_site_label_1
    _geom_torsion_atom_site_label_2
    _geom_torsion_atom_site_label_3
    _geom_torsion_atom_site_label_4
    _geom_torsion_site_symmetry_1
    _geom_torsion_site_symmetry_2
    _geom_torsion_site_symmetry_3
    _geom_torsion_site_symmetry_4
    _geom_torsion
    _geom_torsion_publ_flag
    C5 S1 C6 N2 . . . . -159.4(5) ?
    C5 S1 C6 C7 . . . . 21.3(8) ?
    C6 S1 C5 C1 . . . . 66.8(5) ?
    C1 N1 C4 C3 . . . . 2.2(10) ?
    C4 N1 C1 C2 . . . . 17.3(7) ?
    C4 N1 C1 C5 . . . . 141.1(8) ?
    C6 N2 C10 C9 . . . . -1.5(12) ?
    C10 N2 C6 S1 . . . . -179.6(5) ?
    C10 N2 C6 C7 . . . . -0.1(9) ?
    N1 C1 C2 C3 . . . . -30.6(8) ?
    N1 C1 C5 S1 . . . . 51.7(8) ?
    C2 C1 C5 S1 . . . . 170.2(5) ?
    C5 C1 C2 C3 . . . . -153.7(7) ?
    C1 C2 C3 C4 . . . . 32.4(11) ?
    C2 C3 C4 N1 . . . . -22.0(12) ?
    S1 C6 C7 C8 . . . . -179.4(6) ?
    N2 C6 C7 C8 . . . . 1.2(11) ?
    C6 C7 C8 C9 . . . . -0.6(10) ?
    C7 C8 C9 C10 . . . . -1.0(12) ?
    C8 C9 C10 N2 . . . . 2.1(12) ?
loop_
    _geom_hbond_atom_site_label_D
    _geom_hbond_atom_site_label_H
    _geom_hbond_atom_site_label_A
    _geom_hbond_site_symmetry_D
    _geom_hbond_site_symmetry_H
    _geom_hbond_site_symmetry_A
    _geom_hbond_distance_DH
    _geom_hbond_distance_HA
    _geom_hbond_distance_DA
    _geom_hbond_angle_DHA
    _geom_hbond_publ_flag
    N1 H2 Br1 . . 1_555 0.860 2.447 3.278(7) 163 yes
    N1 H3 Br1 . . 3_565 0.860 2.434 3.271(5) 165 yes
