# Supplementary material for: (S)-2-(Pyrrolidinium-2-ylmethyl­sulfan­yl)pyridinium dibromide
Source: Acta Crystallogr Sect E Struct Rep Online. 2008 May 24;64(Pt 6):o1142. doi: 10.1107/S1600536808008313 (PMC2961376; doi:10.1107/S1600536808008313)
Supplement: Supplementary file 2 [file e-64-o1142-Isup2.hkl]

data_I
loop_
_refln_index_h
_refln_index_k
_refln_index_l
_refln_F_squared_meas
_refln_F_squared_sigma
_refln_F_squared_calc
_refln_observed_status
  -3    5  -18      1265.94        97.81       746.67 o
  -2    5  -18      -727.92        58.06       109.93 o
  -4    4  -17        -7.62      9637.35       140.69 o
  -3    4  -17        -8.47     12764.48      1025.36 o
  -2    4  -17       305.20       191.27       123.03 o
  -1    4  -17      1471.49        57.00      1378.03 o
  -5    5  -17        41.99      2086.66       246.71 o
  -4    5  -17        13.99     21071.43       472.57 o
  -3    5  -17      2165.97        69.06      1027.95 o
  -2    5  -17      1685.92        43.96       479.64 o
  -1    5  -17      2848.36        92.93      1212.04 o
   0    5  -17       814.53        52.13       372.87 o
  -4    6  -17         7.29      9777.25       334.81 o
  -3    6  -17      -726.84       337.09       490.34 o
  -2    6  -17       154.75       161.29       118.58 o
  -5    4  -16        82.63      1100.91      1088.52 o
  -4    4  -16        22.18      2223.12      1954.19 o
  -3    4  -16      -117.07       770.06       787.02 o
  -2    4  -16      3422.25       195.44      3080.32 o
  -1    4  -16       464.40        87.24       365.09 o
   0    4  -16       824.26        53.29       768.96 o
   1    4  -16        13.40      1649.17       443.13 o
  -6    5  -16       228.01       124.99       588.00 o
  -5    5  -16        -7.45     10512.40       753.32 o
  -4    5  -16        35.05      1407.00        38.87 o
  -3    5  -16       -68.89       716.10        47.36 o
  -2    5  -16      1047.82        82.63      1115.40 o
  -1    5  -16      -815.67        59.44        38.36 o
   0    5  -16       496.84        58.37       228.00 o
   1    5  -16        32.83      1116.23       365.09 o
  -6    6  -16         4.24     21039.50       160.55 o
  -5    6  -16       -14.67     19046.76       318.71 o
  -4    6  -16        99.40       628.00        61.04 o
  -3    6  -16       698.02       260.50       764.47 o
  -2    6  -16       110.67       408.04         8.50 o
  -1    6  -16       832.32        55.20       256.99 o
   0    6  -16       909.63       306.95       205.37 o
  -3    3  -15      4178.33        43.96      2942.60 o
  -2    3  -15      1985.59        64.32      2122.30 o
  -1    3  -15      5327.54        40.58      3711.88 o
   0    3  -15      4340.17        38.69      4316.76 o
   3    3  -15       142.56       123.43       465.56 o
  -7    4  -15       271.59        62.25       291.84 o
  -6    4  -15       171.61       297.56       221.93 o
  -5    4  -15       419.84        58.98       924.28 o
  -4    4  -15        -4.54      9647.17      2672.41 o
  -3    4  -15       -49.98       720.92      2689.18 o
  -2    4  -15      6686.33        52.27      5494.12 o
  -1    4  -15      1830.98        34.46      1167.36 o
   0    4  -15      8368.59        35.16      6548.58 o
   1    4  -15         6.92     14568.49      1564.27 o
   3    4  -15       374.81       117.72       439.72 o
  -7    5  -15       577.92       215.50       371.31 o
  -6    5  -15       285.95        91.01       422.91 o
  -5    5  -15       266.02       125.66       419.59 o
  -4    5  -15       405.22        37.70       502.97 o
  -3    5  -15      2185.56       414.94      2411.25 o
  -2    5  -15        91.39       275.56        28.12 o
  -1    5  -15       258.24        99.80       403.17 o
   0    5  -15      1172.38        44.62      1015.01 o
   1    5  -15       139.00       206.21        83.70 o
   2    5  -15        -0.08    673417.18       224.35 o
  -7    6  -15        24.40       771.73        77.88 o
  -6    6  -15       314.00        74.30       289.08 o
  -5    6  -15         9.61     13992.52       941.59 o
  -4    6  -15         5.95     23347.84      2411.25 o
  -3    6  -15        82.26       256.00        14.17 o
  -2    6  -15       294.47       182.52       214.75 o
  -1    6  -15      1836.98        45.02      1806.76 o
   0    6  -15       368.26       318.27       305.84 o
   1    6  -15       304.15       299.98       455.14 o
  -6    7  -15       -63.68      5523.46        16.39 o
  -5    7  -15       -71.06      1208.26       278.17 o
  -4    7  -15       179.83       189.89       308.67 o
  -3    7  -15       347.45       288.66         9.47 o
  -2    7  -15      1257.41        66.91       780.22 o
  -1    7  -15       -19.54      2592.85       112.49 o
  -5    3  -14      1836.12       269.62      2634.87 o
  -4    3  -14      1288.81        79.21      1411.29 o
  -3    3  -14      4151.22        53.88      4106.61 o
  -2    3  -14       620.51       268.63       532.44 o
  -1    3  -14      1620.06       118.37      1318.58 o
   0    3  -14      1819.88       117.07      1405.22 o
   1    3  -14      3412.90        21.53      3369.92 o
   3    3  -14       618.52       197.12      1184.02 o
  -7    4  -14      1291.68       406.02      1417.38 o
  -6    4  -14       392.44       174.77       619.83 o
  -5    4  -14        71.74       182.25       125.74 o
  -4    4  -14      2119.68        16.89      1943.47 o
  -3    4  -14       572.64        26.94       424.58 o
  -2    4  -14      2096.72        17.64      1580.32 o
  -1    4  -14       153.02       107.95       245.44 o
   0    4  -14      3227.38        40.83      2782.34 o
   1    4  -14       291.04        63.36        63.60 o
   2    4  -14       -75.34       553.66       286.33 o
   3    4  -14      -222.61       287.64       404.79 o
   4    4  -14       600.25       520.30       919.36 o
  -8    5  -14      -198.81       322.20       154.45 o
  -7    5  -14       431.81       304.15       638.10 o
  -6    5  -14       360.62        91.20       250.54 o
  -5    5  -14      3811.83        21.81      3998.37 o
  -4    5  -14      1330.06        39.82      1372.03 o
  -3    5  -14       467.42        69.22       521.29 o
  -2    5  -14      3192.25        53.88      2769.54 o
  -1    5  -14      1457.71        43.30      1246.10 o
   0    5  -14       851.47       151.29       926.74 o
   1    5  -14       471.32       430.98       414.63 o
   2    5  -14       327.97       190.99       391.87 o
   3    5  -14      1906.20        67.57      1020.18 o
  -8    6  -14       848.56        59.44       255.69 o
  -7    6  -14       378.69        70.22       208.86 o
  -6    6  -14      1369.00       161.54      1715.03 o
  -5    6  -14       152.77        73.79        40.91 o
  -4    6  -14       208.51        82.99       271.46 o
  -3    6  -14      1489.96       234.70      1451.11 o
  -2    6  -14      3433.96        46.79      3258.06 o
  -1    6  -14      2068.43        45.43      1675.03 o
   0    6  -14       606.14        75.52       199.61 o
   1    6  -14       441.42      2489.01      1145.34 o
   2    6  -14         8.88      1215.22       439.72 o
  -7    7  -14       857.90       113.64      1298.08 o
  -6    7  -14       256.00        66.10        30.76 o
  -5    7  -14         4.97      9658.96       465.56 o
  -4    7  -14       165.38       148.84        80.04 o
  -3    7  -14      1312.61       286.62       748.88 o
  -2    7  -14       154.50       280.90        83.70 o
  -1    7  -14       745.84        70.73       427.92 o
   0    7  -14       107.54       622.50        63.60 o
  -6    8  -14        13.62      2489.01       798.42 o
  -5    8  -14         6.50      3638.50        96.77 o
  -4    8  -14       270.27       149.33       172.03 o
  -3    8  -14       766.18       111.30       705.23 o
  -2    8  -14       -37.95      4257.56        82.96 o
  -2    2  -13      8630.41        49.00      7831.08 o
  -1    2  -13     14397.60        36.97     13171.26 o
   0    2  -13     15577.54        31.92     13357.76 o
  -5    3  -13      4133.20        33.99      4070.37 o
  -4    3  -13      5504.16        23.91      4995.86 o
  -3    3  -13      5776.00        43.82      4736.08 o
  -2    3  -13      3314.30        28.94      2107.40 o
  -1    3  -13      8574.76        36.00      7547.11 o
   0    3  -13      3943.84        22.56      3295.14 o
   1    3  -13       -11.83       935.14       148.48 o
   2    3  -13      1995.41        30.58      1541.93 o
   3    3  -13      1116.90        42.25       837.79 o
  -7    4  -13      -190.44       177.96       215.94 o
  -6    4  -13      2438.38       394.02      2383.50 o
  -5    4  -13      2497.00        31.47      2070.40 o
  -4    4  -13       985.96        14.06       880.50 o
  -3    4  -13       316.48        48.58       395.08 o
  -2    4  -13      5542.80        18.49      4091.06 o
  -1    4  -13      9244.82        28.41      7852.59 o
   0    4  -13      1521.00        52.13      1485.24 o
   1    4  -13      1036.84        39.69      1115.40 o
   2    4  -13      1033.62       153.26      2022.78 o
   3    4  -13       170.04       500.42       755.55 o
   4    4  -13      -911.44        72.42       190.56 o
  -8    5  -13       -71.74       891.02        35.41 o
  -7    5  -13      1341.02       214.62      2618.28 o
  -6    5  -13       517.56        92.16       894.97 o
  -5    5  -13       703.31        30.58      1072.55 o
  -4    5  -13       460.10        64.64       599.84 o
  -3    5  -13      4788.64        11.83      4386.20 o
  -2    5  -13      4925.23        61.15      3426.56 o
  -1    5  -13      1541.35       102.41      1708.33 o
   0    5  -13       565.49        94.67       320.16 o
   1    5  -13      3473.92        33.29      3098.32 o
   2    5  -13       451.14       210.83       700.93 o
   3    5  -13      -261.15       314.35       201.90 o
  -8    6  -13       473.93       150.55        47.36 o
  -7    6  -13       277.22       145.20       264.83 o
  -6    6  -13      1119.57        41.22       814.52 o
  -5    6  -13       -34.93      1303.21      2000.99 o
  -4    6  -13       252.81       123.88       557.00 o
  -3    6  -13       756.25        19.45       654.57 o
  -2    6  -13       535.46        71.57       477.87 o
  -1    6  -13       716.63        88.55       263.52 o
   0    6  -13       446.90       153.26       528.71 o
   1    6  -13      2393.17        61.15      1897.34 o
   2    6  -13       -24.50      1210.34        49.62 o
  -8    7  -13       480.49       174.77       226.78 o
  -7    7  -13       112.78       277.56       272.80 o
  -6    7  -13       180.90        93.32       305.84 o
  -5    7  -13       -46.79      1162.81      1897.34 o
  -4    7  -13       -54.76      3561.70      2626.57 o
  -3    7  -13       473.06       105.88       526.85 o
  -2    7  -13       818.53       124.77       899.82 o
  -1    7  -13      1907.07        49.14      1463.47 o
   0    7  -13       276.56       159.01       502.97 o
   1    7  -13       359.48       520.30       775.71 o
  -7    8  -13        48.44       464.83       247.98 o
  -6    8  -13       189.89       102.41       337.78 o
  -5    8  -13        -9.49      3633.68      1128.96 o
  -4    8  -13         1.99     18471.53       448.25 o
  -3    8  -13       609.60       132.48       538.06 o
  -2    8  -13       214.62       326.89       403.17 o
  -1    8  -13      1275.92        96.43       621.85 o
  -3    2  -12     17405.52        51.27     15045.50 o
  -2    2  -12      1587.23        44.49      1033.15 o
  -1    2  -12      1723.08        32.26      1661.81 o
   0    2  -12      4139.64        22.75      3871.41 o
   1    2  -12     15525.16        24.40     15901.48 o
   2    2  -12      1289.53        35.28      1101.92 o
  -5    3  -12      2145.54        34.81      1172.90 o
  -4    3  -12       260.50       118.16       158.50 o
  -3    3  -12       986.59        18.66      1184.02 o
  -2    3  -12     18052.61        17.98     16676.42 o
  -1    3  -12      2572.52        19.98      2037.38 o
   0    3  -12      1106.23        35.52       703.08 o
   1    3  -12      6801.30        31.02      5512.14 o
   2    3  -12      5209.95        34.57      4359.43 o
   3    3  -12      3488.08        44.22      2778.07 o
  -7    4  -12       568.35       136.89       462.07 o
  -6    4  -12       131.33       228.61       286.33 o
  -5    4  -12     11408.38        11.63     10349.19 o
  -4    4  -12        39.19       134.10        41.95 o
  -3    4  -12     20669.81        21.62     18799.74 o
  -2    4  -12       903.60        25.20      1064.61 o
  -1    4  -12       822.54        36.97       753.32 o
   0    4  -12      2659.46        25.10      2351.99 o
   1    4  -12     11852.68        30.47     11078.17 o
   2    4  -12       463.54       102.41       720.36 o
   3    4  -12       165.38       166.93      1336.28 o
   4    4  -12        26.94      3713.68       711.69 o
  -9    5  -12       261.79       576.48       301.60 o
  -8    5  -12       548.50       128.82       638.10 o
  -7    5  -12       290.36       155.50       317.27 o
  -6    5  -12       579.36        40.32       541.82 o
  -5    5  -12      5890.56        14.75      6334.15 o
  -4    5  -12      7330.78        13.10      6614.26 o
  -3    5  -12      7293.16        10.37      7110.50 o
  -2    5  -12      1258.83        54.46      1093.87 o
  -1    5  -12      1411.50        39.69      1083.18 o
   0    5  -12      9564.84        34.57      8208.08 o
   1    5  -12       841.58        55.65       823.78 o
   2    5  -12       207.65       286.96       484.97 o
   3    5  -12        58.52       596.34       438.03 o
   4    5  -12       328.33       834.63       401.54 o
  -9    6  -12       820.25       169.52      1120.81 o
  -8    6  -12       573.12       132.48       673.34 o
  -7    6  -12       176.09       127.69       474.34 o
  -6    6  -12       121.00       245.55       490.34 o
  -5    6  -12      3166.31       121.44      2872.75 o
  -4    6  -12       326.52        92.35       690.26 o
  -3    6  -12      2234.45        16.73      2144.73 o
  -2    6  -12       341.88       103.02       421.25 o
  -1    6  -12       947.41        50.55       673.34 o
   0    6  -12       518.02        87.61       354.35 o
   1    6  -12       190.99       164.87       264.83 o
   2    6  -12        16.73      1390.54       121.24 o
   3    6  -12       -82.26      1597.60       190.56 o
  -8    7  -12        99.40      1144.47       321.61 o
  -7    7  -12       198.25       113.85       145.53 o
  -6    7  -12       237.47       152.03      1139.87 o
  -5    7  -12       364.81        52.56       780.22 o
  -4    7  -12       912.04       182.79       921.82 o
  -3    7  -12       446.48        30.80       664.97 o
  -2    7  -12      1427.33        83.17      1269.07 o
  -1    7  -12      1114.89        99.60      1417.38 o
   0    7  -12       564.54       318.62       465.56 o
   1    7  -12        -1.66     51085.04       558.92 o
  -8    8  -12       -64.00      1135.02        12.40 o
  -7    8  -12       292.75       117.07       534.31 o
  -6    8  -12        69.06       238.39       112.49 o
  -5    8  -12       100.00       127.69       122.14 o
  -4    8  -12        72.93       563.59       237.89 o
  -3    8  -12      2346.43        72.59      1827.47 o
  -2    8  -12       636.55       247.75       321.61 o
  -1    8  -12       366.34       390.85       683.89 o
   0    8  -12       410.47       180.10       208.86 o
  -6    9  -12       349.69        89.49       601.82 o
  -5    9  -12        13.10      4705.96       143.58 o
  -4    9  -12       208.80       207.94       318.71 o
  -3    9  -12       777.29       229.52       492.13 o
  -3    2  -11     27304.26        36.24     27253.09 o
  -2    2  -11     16476.29        35.28     15435.30 o
  -1    2  -11       454.97        49.00       601.82 o
   0    2  -11      5754.74        22.66      6647.22 o
   1    2  -11      3233.06        15.68      3412.35 o
   2    2  -11      4058.96        19.18      4049.73 o
  -5    3  -11      1769.04        29.16      1220.51 o
  -4    3  -11      9428.41        10.56      8759.86 o
  -3    3  -11     14218.18        14.21     12793.05 o
  -2    3  -11     11189.41        25.20      9376.56 o
  -1    3  -11      4422.25        17.39      4504.95 o
   0    3  -11     30660.01        37.21     28455.64 o
   1    3  -11      3903.75        25.91      3652.93 o
   2    3  -11      8121.61        23.52      7117.32 o
   3    3  -11       754.60        46.38       557.00 o
  -7    4  -11       722.53        11.97       541.82 o
  -6    4  -11       289.68        26.21       589.96 o
  -5    4  -11      4013.22        14.44      3726.70 o
  -4    4  -11      1618.45        10.05      1408.25 o
  -3    4  -11      4019.56        14.75      3579.89 o
  -2    4  -11      1950.99         4.16      1932.77 o
  -1    4  -11     32685.02        42.38     29586.58 o
   0    4  -11      4664.89        22.37      4242.61 o
   1    4  -11      3303.95        31.81      2846.77 o
   2    4  -11      7626.53        39.44      6726.67 o
   3    4  -11      2320.35       108.16      3053.42 o
   4    4  -11      1057.55       761.76      2803.73 o
  -9    5  -11      1218.71       181.44       225.56 o
  -8    5  -11       424.36       436.81      1107.30 o
  -7    5  -11       351.94        59.60       448.25 o
  -6    5  -11       668.22        25.70       558.92 o
  -5    5  -11       270.27        62.25       192.80 o
  -4    5  -11       994.14        44.49      1181.24 o
  -3    5  -11       178.76        47.06       124.84 o
  -2    5  -11      4796.95        40.32      3811.19 o
  -1    5  -11      5852.25        45.29      6620.85 o
   0    5  -11       342.62        83.72       467.31 o
   1    5  -11       760.10        60.22       821.46 o
   2    5  -11       703.31       181.71      2063.04 o
   3    5  -11        95.65       480.49       521.29 o
   4    5  -11      1339.56       372.49      1209.23 o
  -9    6  -11       125.89       648.72         7.14 o
  -8    6  -11       119.03       400.40       186.11 o
  -7    6  -11      3768.73       176.62      4049.73 o
  -6    6  -11         6.15      6938.89      2859.74 o
  -5    6  -11      2797.35        20.98      2540.15 o
  -4    6  -11      1866.24        17.39      1516.60 o
  -3    6  -11      7325.65        13.54      7015.24 o
  -2    6  -11      5841.54         9.18      5633.01 o
  -1    6  -11      5196.97        36.48      4967.28 o
   0    6  -11      3011.81        32.49      2359.85 o
   1    6  -11       392.44       120.56       211.21 o
   2    6  -11        47.75      2180.89       974.16 o
   3    6  -11       195.16       488.85       296.01 o
  -9    7  -11       457.10       142.09       108.24 o
  -8    7  -11       669.26        52.13       753.32 o
  -7    7  -11       404.81        57.76       629.95 o
  -6    7  -11       225.30       157.00      1561.06 o
  -5    7  -11       282.24        53.88       107.40 o
  -4    7  -11       382.20        72.76       362.01 o
  -3    7  -11       112.57        64.32       219.52 o
  -2    7  -11      3405.89         6.66      3143.55 o
  -1    7  -11       -35.05       712.36       225.56 o
   0    7  -11       122.77       903.60         5.32 o
   1    7  -11        14.75     11898.45       584.08 o
   2    7  -11        33.52       937.58       441.42 o
  -8    8  -11        52.27       882.68       603.81 o
  -7    8  -11       924.77        41.86      1123.52 o
  -6    8  -11       392.04       135.72       919.36 o
  -5    8  -11       -85.75       174.77        62.31 o
  -4    8  -11       216.97        74.30       241.65 o
  -3    8  -11       889.23       189.89      1051.44 o
  -2    8  -11      -155.00       188.24        47.36 o
  -1    8  -11       628.50       137.12       182.82 o
   0    8  -11       -49.00       885.06       200.75 o
  -7    9  -11       244.30       189.34         5.70 o
  -6    9  -11       396.41        86.30       259.59 o
  -5    9  -11       623.50       116.21       458.60 o
  -4    9  -11       600.74       180.63       833.11 o
  -3    9  -11       597.80       275.89       305.84 o
  -2    9  -11       263.74       158.51       105.73 o
  -1    1  -10     29859.84        36.12     29809.82 o
   0    1  -10     10000.00        16.73     10079.17 o
  -3    2  -10      7553.35        25.30      7008.46 o
  -2    2  -10      1025.92        12.82      1107.30 o
  -1    2  -10     50463.13        42.64     46102.91 o
   0    2  -10     48730.56        43.96     45825.19 o
   1    2  -10     10882.66        23.04     10095.43 o
   2    2  -10     13773.37        21.07     13772.66 o
  -5    3  -10     10020.01         2.99      9518.21 o
  -4    3  -10      6806.25         8.88      6981.37 o
  -3    3  -10      4929.44         7.90      4950.18 o
  -2    3  -10     23259.30        18.15     24064.25 o
  -1    3  -10     10257.64        18.66     10242.39 o
   0    3  -10      7113.24        23.33      7788.15 o
   1    3  -10      2078.45        30.25      1671.72 o
   2    3  -10      6155.97        21.07      5554.29 o
   3    3  -10      7109.86         6.20      7372.29 o
  -7    4  -10      3218.29         6.97      2842.45 o
  -6    4  -10     15170.85        16.32     15647.26 o
  -5    4  -10      7582.93        11.90      7158.37 o
  -4    4  -10     18449.79        29.70     17630.68 o
  -3    4  -10     11966.17        12.89     11490.99 o
  -2    4  -10      8080.21         7.73      8091.14 o
  -1    4  -10      7956.64        22.75      7540.08 o
   0    4  -10      6021.76        21.53      6129.63 o
   1    4  -10      2743.66        24.01      2552.41 o
   2    4  -10      1354.98        49.00      1342.20 o
   3    4  -10      2050.28         3.88      1796.45 o
   4    4  -10       299.29        23.91       523.14 o
  -9    5  -10       483.56       173.71       231.68 o
  -8    5  -10       530.38        84.27       462.07 o
  -7    5  -10      2207.12        35.88      2026.43 o
  -6    5  -10      1241.15        19.45      1257.56 o
  -5    5  -10      1213.13        32.26      1059.34 o
  -4    5  -10       787.92        21.25       904.69 o
  -3    5  -10      3716.12        17.81      3493.23 o
  -2    5  -10      2138.14         5.95      2114.84 o
  -1    5  -10      1578.47        54.17      1223.34 o
   0    5  -10      1291.68        50.27      1046.20 o
   1    5  -10      1632.97        44.76      1675.03 o
   2    5  -10       256.64       200.22       753.32 o
   3    5  -10        16.40       644.65       479.64 o
   4    5  -10      -111.94       871.43       369.75 o
   5    5  -10       326.89       282.58       399.92 o
 -10    6  -10       771.17       121.00       481.42 o
  -9    6  -10       670.81       182.25        87.45 o
  -8    6  -10        91.20       172.92       170.97 o
  -7    6  -10       348.94        58.06       517.60 o
  -6    6  -10      3860.14        33.99      3398.18 o
  -5    6  -10      2507.00        32.38      2495.47 o
  -4    6  -10      3774.87        15.76      3831.21 o
  -3    6  -10      3805.66        22.47      3781.26 o
  -2    6  -10      1050.41         9.61      1046.20 o
  -1    6  -10       666.67        13.47       784.75 o
   0    6  -10      4440.89        40.45      4472.41 o
   1    6  -10      1248.21        12.46      1426.54 o
   2    6  -10       -14.29      4626.72      1491.48 o
   3    6  -10         8.35      1680.18        91.27 o
   4    6  -10       249.01       458.39       513.92 o
  -9    7  -10       189.06       270.60       177.38 o
  -8    7  -10        47.20       820.82        72.96 o
  -7    7  -10       169.00       191.27       246.71 o
  -6    7  -10      1187.49        62.57      1479.00 o
  -5    7  -10       495.06        79.21       365.09 o
  -4    7  -10      2665.66        28.30      2568.80 o
  -3    7  -10       331.24        38.44       360.47 o
  -2    7  -10       300.33       121.44       175.23 o
  -1    7  -10      1647.55         9.18      1500.88 o
   0    7  -10       742.02       310.46      2351.99 o
   1    7  -10       -56.55      1563.41       782.49 o
   2    7  -10         0.40     55700.72       178.46 o
  -9    8  -10       308.70       206.78       595.88 o
  -8    8  -10      1031.05        56.10       936.62 o
  -7    8  -10       558.85        72.93       686.01 o
  -6    8  -10       561.22        82.99       688.13 o
  -5    8  -10      4515.84        44.36      3702.02 o
  -4    8  -10      4611.77        38.69      3638.26 o
  -3    8  -10       175.56       135.96       348.28 o
  -2    8  -10       608.12        52.56       662.88 o
  -1    8  -10      3912.50        67.90      3175.41 o
   0    8  -10       149.08       335.62       354.35 o
   1    8  -10       -12.39      4215.90       312.96 o
  -8    9  -10       129.28       286.96         8.50 o
  -7    9  -10        94.87       371.72         6.71 o
  -6    9  -10      1189.56       102.41       796.14 o
  -5    9  -10       -58.37       372.10       263.52 o
  -4    9  -10       194.04       152.77       398.30 o
  -3    9  -10       838.68       128.60        56.70 o
  -2    9  -10      1089.00       132.48       247.98 o
  -1    9  -10        46.38       855.56       176.31 o
  -6   10  -10       118.59       248.69       129.40 o
  -5   10  -10       128.82       424.36       129.40 o
  -4   10  -10       387.30       146.65        66.87 o
  -1    1   -9     58893.58        65.77     56044.90 o
   0    1   -9      3798.26        10.24      3579.89 o
   1    1   -9      6832.68        13.10      6886.98 o
  -3    2   -9      3616.82        28.20      3507.60 o
  -2    2   -9      1714.79         6.86      1827.47 o
  -1    2   -9     25718.54        17.56     23938.82 o
   0    2   -9      7763.37        18.58      7337.58 o
   1    2   -9      3343.15        16.40      3299.79 o
   2    2   -9     32800.83        33.64     30640.28 o
  -5    3   -9      2043.94        10.56      2092.56 o
  -4    3   -9      7892.55         6.92      7379.25 o
  -3    3   -9     10036.03        11.70     10185.11 o
  -2    3   -9     25532.84        20.07     25413.99 o
  -1    3   -9     18697.83       100.20     15546.15 o
   0    3   -9      8026.37        42.77      8171.44 o
   1    3   -9     32670.56        51.98     31554.01 o
   2    3   -9      2632.72        20.52      2585.24 o
   3    3   -9       536.85         8.94       629.95 o
  -7    4   -9       247.12        19.54       185.01 o
  -6    4   -9      1233.41        30.25      1283.54 o
  -5    4   -9      2061.16        21.62      1824.01 o
  -4    4   -9     16697.81        16.89     16426.43 o
  -3    4   -9      4143.50        13.40      3623.63 o
  -2    4   -9     20799.41        15.76     21026.77 o
  -1    4   -9      4265.40         2.66      4205.78 o
   0    4   -9      6360.06        26.32      6244.26 o
   1    4   -9     15502.74        28.62     14857.40 o
   2    4   -9      7626.53         5.76      7144.67 o
   3    4   -9      2611.21        11.16      3044.48 o
   4    4   -9      1528.03        20.52      1638.78 o
  -9    5   -9      1241.86        34.69      1072.55 o
  -8    5   -9      2272.43        89.30      1939.90 o
  -7    5   -9      2554.29        59.91      2455.18 o
  -6    5   -9      4240.61        17.89      4122.19 o
  -5    5   -9      7548.13        17.22      8040.24 o
  -4    5   -9     11250.84        37.95      9860.90 o
  -3    5   -9      3721.00        11.83      3207.43 o
  -2    5   -9      5162.42         9.06      5773.64 o
  -1    5   -9     13016.53        12.60     11805.55 o
   0    5   -9        45.83        21.34        44.08 o
   1    5   -9      9668.79         7.67      9011.71 o
   2    5   -9       128.37        63.20        66.21 o
   3    5   -9        54.02       261.79       230.45 o
   4    5   -9        69.06       226.50       379.15 o
   5    5   -9       335.62       277.56       289.08 o
 -10    6   -9       642.62       655.87       432.96 o
  -9    6   -9       530.84       133.17       195.06 o
  -8    6   -9      4577.88       171.09      4494.09 o
  -7    6   -9       745.29        67.57       703.08 o
  -6    6   -9        51.98       348.20       129.40 o
  -5    6   -9      3646.95        22.94      3450.29 o
  -4    6   -9     15727.67        28.20     14946.35 o
  -3    6   -9      3185.47        14.29      3040.01 o
  -2    6   -9      3897.50        11.97      4163.88 o
  -1    6   -9      4393.04        19.98      4226.81 o
   0    6   -9      2680.13         9.80      2447.17 o
   1    6   -9      2099.47        12.11      2103.69 o
   2    6   -9       401.20        24.30       919.36 o
   3    6   -9        13.76      1119.57       549.39 o
   4    6   -9       -68.23      1781.68       187.22 o
 -10    7   -9       -51.98       609.60       314.39 o
  -9    7   -9      1389.05       124.10      1532.41 o
  -8    7   -9       402.40        95.84       444.83 o
  -7    7   -9        42.77       590.49        77.17 o
  -6    7   -9       935.75       110.25       830.77 o
  -5    7   -9      4776.19        41.47      4075.54 o
  -4    7   -9       170.30       107.74       173.10 o
  -3    7   -9       696.43        26.32       686.01 o
  -2    7   -9      1030.41        46.51       944.07 o
  -1    7   -9       360.24        61.78       391.87 o
   0    7   -9      1290.25        23.04      1203.60 o
   1    7   -9      2072.07        34.81      2228.02 o
   2    7   -9        32.04      1109.56       574.33 o
   3    7   -9        97.02      1589.62      1522.91 o
  -9    8   -9       389.27       140.19        39.88 o
  -8    8   -9      1159.40        66.59      1118.10 o
  -7    8   -9       116.86       205.35        90.50 o
  -6    8   -9       656.90        97.22      1056.70 o
  -5    8   -9       289.00        83.17       502.97 o
  -4    8   -9      1060.80        66.10      1309.77 o
  -3    8   -9      1428.08        37.21      1758.90 o
  -2    8   -9      3996.77        42.90      3493.23 o
  -1    8   -9       229.83        66.26      1009.86 o
   0    8   -9       199.09       331.97       504.79 o
   1    8   -9        81.72       669.26       469.06 o
  -9    9   -9        30.80      1074.53        58.54 o
  -8    9   -9       514.38       190.72       560.83 o
  -7    9   -9      1470.72        64.32      1015.01 o
  -6    9   -9       984.70        97.22       718.19 o
  -5    9   -9       -44.76       854.39        34.93 o
  -4    9   -9       639.08       120.34       921.82 o
  -3    9   -9       903.60        68.39      1192.39 o
  -2    9   -9      1045.88        39.06      1411.29 o
  -1    9   -9       625.00       187.42       382.31 o
   0    9   -9       377.52       245.86         5.14 o
  -7   10   -9        42.25      2985.53       495.73 o
  -6   10   -9       311.17       183.33       343.76 o
  -5   10   -9       234.09       160.02       371.31 o
  -4   10   -9      -111.72       297.56       109.93 o
  -3   10   -9      1646.74       111.72      1054.07 o
  -1    1   -8     42090.63        36.36     40040.78 o
   0    1   -8      7408.04        11.09      8399.90 o
   1    1   -8    124051.88       184.42    121232.55 o
  -3    2   -8     46768.39        29.92     47822.31 o
  -2    2   -8     32277.72        45.43     29018.36 o
  -1    2   -8     31318.38       110.04     28033.83 o
   0    2   -8      4961.79        14.67      4354.08 o
   1    2   -8     26185.71        28.52     24747.25 o
   2    2   -8      2973.52        13.84      2951.39 o
  -5    3   -8     18515.04        16.97     19381.42 o
  -4    3   -8     17400.25        17.39     17086.67 o
  -3    3   -8     21945.46        20.70     23477.57 o
  -2    3   -8      5465.64         6.92      5860.09 o
  -1    3   -8      9486.76         3.84      9692.78 o
   0    3   -8     28069.65        65.29     27266.46 o
   1    3   -8      6065.29        17.22      5847.70 o
   2    3   -8      2172.49         8.53      2239.50 o
   3    3   -8      5697.23        10.18      5380.69 o
  -7    4   -8       802.59        11.09       847.19 o
  -6    4   -8       929.64        23.62       892.55 o
  -5    4   -8       174.50        84.27       129.40 o
  -4    4   -8      1121.58        14.82      1139.87 o
  -3    4   -8     16638.42        20.52     17203.28 o
  -2    4   -8      4130.63        12.60      4445.38 o
  -1    4   -8      3638.50         8.07      3230.39 o
   0    4   -8      5562.18         3.20      5810.61 o
   1    4   -8        85.19        70.90       167.81 o
   2    4   -8       979.06        13.69      1030.55 o
   3    4   -8      5257.70        14.75      5380.69 o
   4    4   -8      3380.26        33.18      3570.21 o
  -9    5   -8       749.12       119.46       944.07 o
  -8    5   -8      2030.40        69.39      1932.77 o
  -7    5   -8       329.79        57.00       462.07 o
  -6    5   -8      4435.56        31.25      3776.29 o
  -5    5   -8       939.42        49.14       572.40 o
  -4    5   -8      9868.44        18.15      9502.42 o
  -3    5   -8     11094.41        15.76     11691.47 o
  -2    5   -8      4236.71        20.79      4842.54 o
  -1    5   -8     10561.67        10.56     10748.32 o
   0    5   -8      5419.90        12.89      5250.82 o
   1    5   -8      6885.68        12.11      6269.88 o
   2    5   -8      1352.03        19.01      1286.44 o
   3    5   -8      9124.07        18.40      8193.41 o
   4    5   -8       217.27        48.58       412.98 o
   5    5   -8        73.62       291.73        81.50 o
 -10    6   -8       124.55       279.56       196.19 o
  -9    6   -8        50.41       434.31       108.24 o
  -8    6   -8       943.72        46.79       762.24 o
  -7    6   -8      3139.36        41.47      2634.87 o
  -6    6   -8      4883.21        56.70      3916.88 o
  -5    6   -8      5178.24        35.40      4242.61 o
  -4    6   -8       414.53        80.46       165.72 o
  -3    6   -8     10355.10        19.27     11018.60 o
  -2    6   -8      6512.49        18.06      6880.27 o
  -1    6   -8     17736.91        25.40     17738.35 o
   0    6   -8       115.78        53.29       201.90 o
   1    6   -8      2893.36        18.40      2946.99 o
   2    6   -8      4866.46        74.48      4625.30 o
   3    6   -8       592.44       101.00      1915.02 o
   4    6   -8       101.81       269.29       363.55 o
 -10    7   -8      -164.61       322.92       123.03 o
  -9    7   -8       249.96       124.99        98.37 o
  -8    7   -8      1125.60        50.98      1469.67 o
  -7    7   -8      5942.87        49.98      4990.13 o
  -6    7   -8      6882.36        71.23      5693.94 o
  -5    7   -8      2986.62        33.06      2224.20 o
  -4    7   -8       996.03        33.06      1109.99 o
  -3    7   -8      8268.26        37.95      7344.51 o
  -2    7   -8      4208.12        23.04      3084.82 o
  -1    7   -8       326.52        69.89       443.13 o
   0    7   -8        -0.05    247824.75        34.93 o
   1    7   -8      1381.61        38.07      1694.97 o
   2    7   -8        64.00       198.25       123.03 o
   3    7   -8         0.31     68481.66         9.47 o
 -10    8   -8       650.76       127.01       107.40 o
  -9    8   -8       296.18       247.12       157.49 o
  -8    8   -8       384.16       161.80       830.77 o
  -7    8   -8      1028.48       102.82      1088.52 o
  -6    8   -8      2202.42        65.45      1982.93 o
  -5    8   -8       282.58       129.05       439.72 o
  -4    8   -8      1226.40        41.09      1099.23 o
  -3    8   -8       317.55       127.01       368.20 o
  -2    8   -8       257.60        97.02        84.44 o
  -1    8   -8       130.42       161.29       372.87 o
   0    8   -8      1604.80        37.21      1545.11 o
   1    8   -8        48.58       268.63       128.48 o
   2    8   -8       -12.46      4482.30       226.78 o
  -9    9   -8       264.06       808.26        96.77 o
  -8    9   -8       461.82       124.55       337.78 o
  -7    9   -8       641.61       106.50       707.38 o
  -6    9   -8       277.56       209.38       242.91 o
  -5    9   -8       308.00       325.08       506.61 o
  -4    9   -8      1297.44        64.64      1339.24 o
  -3    9   -8       -92.54       196.00       114.22 o
  -2    9   -8       552.72       123.43       172.03 o
  -1    9   -8      1752.26        41.73      1817.10 o
   0    9   -8       -50.41      1261.67       240.39 o
  -8   10   -8       116.42      1113.56         5.14 o
  -7   10   -8       572.17       133.40       245.44 o
  -6   10   -8      1294.56        98.60       994.48 o
  -5   10   -8      1007.43       112.15       929.20 o
  -4   10   -8       117.51       256.96       166.76 o
  -3   10   -8       -43.96       794.11       221.93 o
  -2   10   -8       345.22       121.22       711.69 o
  -1    1   -7     11534.76        13.03     11569.23 o
   0    1   -7     24724.42        15.52     25195.04 o
   1    1   -7     21263.47        17.22     21439.68 o
  -3    2   -7      1427.33         7.02      1583.54 o
  -2    2   -7      1097.60         6.30      1145.34 o
  -1    2   -7     54098.11        36.00     58976.51 o
   0    2   -7      2334.82        10.89      2359.85 o
   1    2   -7     24869.29        22.47     25607.96 o
   2    2   -7      2476.06         5.95      2782.34 o
  -5    3   -7      2806.88        12.53      2744.04 o
  -4    3   -7     28197.13        21.25     27695.95 o
  -3    3   -7     34051.32        31.92     34405.79 o
  -2    3   -7     35362.80        23.14     34495.95 o
  -1    3   -7     61831.80        46.51     62649.82 o
   0    3   -7     61320.62        59.14     63055.78 o
   1    3   -7     16373.76         8.35     16106.32 o
   2    3   -7     27307.56        21.72     28373.75 o
   3    3   -7     12611.29        14.67     11717.75 o
  -7    4   -7     10257.64        18.23      9392.25 o
  -6    4   -7      2511.01         2.16      2515.73 o
  -5    4   -7     16289.42        29.38     15932.12 o
  -4    4   -7       559.80        21.07       768.96 o
  -3    4   -7      3472.74        13.62      3541.25 o
  -2    4   -7      2099.47         9.30      2037.38 o
  -1    4   -7     24589.38        21.16     25117.99 o
   0    4   -7      1389.05         6.71      1237.54 o
   1    4   -7     11655.36        14.44     11369.80 o
   2    4   -7      1883.56        10.96      1648.63 o
   3    4   -7       188.79       107.33       474.34 o
   4    4   -7       160.28        66.75       104.07 o
  -9    5   -7      1265.22        99.00      1979.32 o
  -8    5   -7       880.31        77.97      1327.41 o
  -7    5   -7      8747.86        43.69      8325.86 o
  -6    5   -7     23320.34        33.76     22849.15 o
  -5    5   -7     12456.79        21.72     11421.66 o
  -4    5   -7      1673.63        19.10      1526.08 o
  -3    5   -7      4119.07        12.53      4211.03 o
  -2    5   -7     47681.09        54.91     47557.09 o
  -1    5   -7       242.42        66.10       264.83 o
   0    5   -7      3881.29         9.12      3071.34 o
   1    5   -7     10126.40        17.06      9259.33 o
   2    5   -7       528.08        35.76       882.90 o
   3    5   -7       322.20        82.26       873.31 o
   4    5   -7       326.89        53.88       662.88 o
   5    5   -7        17.14      2372.66      1339.24 o
 -10    6   -7       577.92        98.80       317.27 o
  -9    6   -7       186.05       185.23       100.79 o
  -8    6   -7       392.04       107.54       449.97 o
  -7    6   -7       206.78       157.00       256.99 o
  -6    6   -7       552.25        90.44       321.61 o
  -5    6   -7      8293.74        33.41      7852.59 o
  -4    6   -7      6084.00        22.94      6123.29 o
  -3    6   -7     11174.60        30.58     10054.80 o
  -2    6   -7      4196.45        33.64      3916.88 o
  -1    6   -7      8775.94        22.09      8437.04 o
   0    6   -7     14080.20        26.73     12465.50 o
   1    6   -7      6305.95        22.00      6016.06 o
   2    6   -7      1598.40        35.76      1704.99 o
   3    6   -7         5.02      2704.00        41.43 o
   4    6   -7       185.50        86.49       842.48 o
 -10    7   -7      1359.40       246.18       656.64 o
  -9    7   -7        33.76      1299.60       180.63 o
  -8    7   -7       948.02        95.84      1324.47 o
  -7    7   -7       581.77        87.05       603.81 o
  -6    7   -7      -121.88       335.26        35.90 o
  -5    7   -7      2707.12        29.05      2643.19 o
  -4    7   -7      6824.41        30.58      7199.53 o
  -3    7   -7      3195.64        67.08      3836.23 o
  -2    7   -7       247.43        72.08       352.82 o
  -1    7   -7      4510.47        28.41      4619.80 o
   0    7   -7      1017.61        50.13      1260.44 o
   1    7   -7      1888.77        60.53      2085.16 o
   2    7   -7        71.74       225.60        72.27 o
   3    7   -7       330.88       103.23       349.79 o
 -10    8   -7      1282.36       100.40       733.46 o
  -9    8   -7      1810.50        95.84      1855.26 o
  -8    8   -7       695.90       139.71       560.83 o
  -7    8   -7      1121.58        90.44       989.38 o
  -6    8   -7      1756.45        99.00      1375.03 o
  -5    8   -7      6530.26        42.25      5256.69 o
  -4    8   -7      1016.33        61.47      1101.92 o
  -3    8   -7      1592.01       121.22      2487.38 o
  -2    8   -7      4598.20        32.72      4418.43 o
  -1    8   -7        48.58       830.02       183.91 o
   0    8   -7      4202.93        64.96      3488.45 o
   1    8   -7       112.78       180.90       276.82 o
   2    8   -7        53.44       428.90       157.49 o
  -9    9   -7       339.66       165.38       395.08 o
  -8    9   -7       781.20       106.30       195.06 o
  -7    9   -7       289.34       220.23       217.13 o
  -6    9   -7      1467.66        77.97      1417.38 o
  -5    9   -7       281.23       396.41       675.45 o
  -4    9   -7      1242.56       312.23      1375.03 o
  -3    9   -7       387.70       125.22       629.95 o
  -2    9   -7       287.30       249.32       223.14 o
  -1    9   -7       546.62       109.62       553.19 o
   0    9   -7       146.89       272.58       135.93 o
  -8   10   -7       368.64       167.18       105.73 o
  -7   10   -7       219.93       260.82        85.94 o
  -6   10   -7        68.89       847.97       271.46 o
  -5   10   -7       411.28       138.77       411.34 o
  -4   10   -7        51.41       529.00       192.80 o
  -3   10   -7       -66.75       464.40       113.35 o
  -2   10   -7         1.49     32692.26       212.39 o
  -1    1   -6     14457.66         5.71     14887.02 o
   0    1   -6    123496.02       125.89    120585.04 o
   1    1   -6     31716.05        27.88     33023.31 o
  -3    2   -6     43706.08        31.81     44825.46 o
  -2    2   -6     20129.93        14.21     19675.59 o
  -1    2   -6     33269.76        15.37     33200.10 o
   0    2   -6     10712.25        10.30     11378.44 o
   1    2   -6     36829.45        17.72     37600.39 o
   2    2   -6     10395.84        15.84     10556.13 o
  -5    3   -6     14402.40        12.74     13886.91 o
  -4    3   -6     13773.37        12.53     14001.64 o
  -3    3   -6     10569.90         7.90     11266.44 o
  -2    3   -6     10679.16        16.24     12044.27 o
  -1    3   -6      3731.99        19.01      4647.35 o
   0    3   -6     28930.61        16.08     28360.12 o
   1    3   -6     26614.66        15.92     25685.76 o
   2    3   -6     14689.44        13.54     14631.29 o
   3    3   -6     12920.87        24.01     13507.90 o
  -7    4   -6      5470.08        21.62      5333.28 o
  -6    4   -6      7214.80         8.01      7282.20 o
  -5    4   -6     17284.36        26.11     17459.09 o
  -4    4   -6     19157.33        31.92     19415.25 o
  -3    4   -6     64323.10        70.90     66413.23 o
  -2    4   -6     36967.75        32.26     38104.46 o
  -1    4   -6      2397.08        17.14      2148.48 o
   0    4   -6     32721.19        27.25     32102.89 o
   1    4   -6     13860.35        17.39     13208.46 o
   2    4   -6     27972.56        37.21     26628.51 o
   3    4   -6      4186.09        18.32      4013.75 o
   4    4   -6      1995.41        20.61      1704.99 o
  -9    5   -6      1129.63       105.27      1947.04 o
  -8    5   -6      2117.84         7.78      1872.74 o
  -7    5   -6      5391.96        36.48      4658.40 o
  -6    5   -6      3788.40        23.91      3746.49 o
  -5    5   -6      3152.82        20.07      3004.41 o
  -4    5   -6     42662.90        56.25     43836.75 o
  -3    5   -6      7121.67        14.52      7275.29 o
  -2    5   -6      8146.87        27.35      8230.10 o
  -1    5   -6      1877.49        22.85      2107.40 o
   0    5   -6     25744.20        25.70     26181.21 o
   1    5   -6      5447.92        13.76      5681.73 o
   2    5   -6      4923.83        23.43      3967.72 o
   3    5   -6       -31.58       407.64        16.39 o
   4    5   -6       131.33       190.44       182.82 o
   5    5   -6       533.61        85.01      1107.30 o
 -11    6   -6       -34.34       677.04        71.58 o
 -10    6   -6       351.19       278.56       899.82 o
  -9    6   -6      6774.94        45.97      5470.14 o
  -8    6   -6      3368.64        41.86      3193.69 o
  -7    6   -6      3958.93        35.05      3550.89 o
  -6    6   -6      1283.07        59.29      1223.34 o
  -5    6   -6      9986.00        36.12      9376.56 o
  -4    6   -6      1667.91        39.94      1423.49 o
  -3    6   -6      6645.51        21.07      7213.27 o
  -2    6   -6       327.61        57.30       675.45 o
  -1    6   -6      5182.56        36.24      4195.28 o
   0    6   -6      3196.77        17.98      2991.11 o
   1    6   -6       809.97        34.34      1351.12 o
   2    6   -6       194.60        84.46       207.69 o
   3    6   -6       217.27       869.66      2969.01 o
   4    6   -6       153.02       118.59       617.81 o
   5    6   -6       150.31       364.81        88.21 o
 -10    7   -6       651.78       104.45       578.22 o
  -9    7   -6       799.19       114.92       847.19 o
  -8    7   -6       864.95        78.85      1040.97 o
  -7    7   -6       996.66        94.28       902.25 o
  -6    7   -6      4984.36        35.52      4842.54 o
  -5    7   -6       158.26       160.53       320.16 o
  -4    7   -6      9553.11        35.28      9392.25 o
  -3    7   -6       -23.43       886.25       160.55 o
  -2    7   -6        89.11       286.96       481.42 o
  -1    7   -6      2354.19        44.09      2701.79 o
   0    7   -6       931.47        37.58       793.85 o
   1    7   -6       -27.35       736.58       126.65 o
   2    7   -6        95.45       276.89      1675.03 o
   3    7   -6        63.84       319.34       305.84 o
 -10    8   -6       188.51       214.04        87.45 o
  -9    8   -6       189.89       267.32       444.83 o
  -8    8   -6      -104.04       466.13       101.61 o
  -7    8   -6      1309.72        71.06      1366.04 o
  -6    8   -6       952.96        54.17       703.08 o
  -5    8   -6       803.16        91.20       484.97 o
  -4    8   -6      2329.99        43.16      2487.38 o
  -3    8   -6      4510.47        46.24      4559.46 o
  -2    8   -6      9106.88        39.06      8444.48 o
  -1    8   -6       353.44       115.13       564.67 o
   0    8   -6      1371.22       222.31      1728.47 o
   1    8   -6      1366.04       108.99      2077.77 o
   2    8   -6        26.21      1466.12      1651.92 o
 -10    9   -6       -54.02      1346.89        38.36 o
  -9    9   -6       266.67       738.21        53.69 o
  -8    9   -6      1738.89        77.09      1189.60 o
  -7    9   -6       538.70       138.30       481.42 o
  -6    9   -6      1449.32        77.97      1257.56 o
  -5    9   -6       235.62       164.87       256.99 o
  -4    9   -6       511.66       232.26      1599.69 o
  -3    9   -6      1340.29       501.31      1904.40 o
  -2    9   -6       754.60       171.09      1064.61 o
  -1    9   -6       222.31       159.26       512.09 o
   0    9   -6       110.25       263.41       211.21 o
   1    9   -6       295.50       140.42       374.44 o
  -9   10   -6       901.20       130.42       640.15 o
  -8   10   -6      1264.51       106.71       882.90 o
  -7   10   -6      3180.96        74.30      1806.76 o
  -6   10   -6       502.21       642.62       823.78 o
  -5   10   -6       393.63       166.67       188.33 o
  -4   10   -6       225.60       406.83      1564.27 o
  -3   10   -6       716.63       129.96       524.99 o
  -2   10   -6       117.07       435.97       262.21 o
  -1   10   -6        66.26       651.27        25.20 o
  -6   11   -6       298.25       166.67        59.78 o
  -5   11   -6      -182.25       259.53       258.29 o
  -1    1   -5     78064.36        50.41     73542.99 o
   0    1   -5     55549.78        37.21     56428.90 o
   1    1   -5     30349.12        13.47     33347.79 o
  -3    2   -5     40727.28        26.52     42825.56 o
  -2    2   -5    164106.01       198.53    155850.69 o
  -1    2   -5     42201.48        25.91     39959.82 o
   0    2   -5     34939.09        13.03     35297.54 o
   1    2   -5     26984.63        13.47     28866.84 o
   2    2   -5     72205.06        61.00     71039.68 o
  -5    3   -5       720.39         9.42       771.20 o
  -4    3   -5     39892.07        24.40     40773.15 o
  -3    3   -5      6870.75        11.63      6385.80 o
  -2    3   -5     32338.83        22.09     32846.99 o
  -1    3   -5     31541.76        21.07     31885.66 o
   0    3   -5     24989.29        17.98     27039.66 o
   1    3   -5      9459.51         8.35     10087.30 o
   2    3   -5     17619.91        20.52     17448.40 o
   3    3   -5      4389.06        19.54      4747.23 o
  -7    4   -5      4199.04        13.62      4101.42 o
  -6    4   -5       828.86        37.82      1096.55 o
  -5    4   -5      7983.42        23.04      8437.04 o
  -4    4   -5     31783.76        34.46     31496.51 o
  -3    4   -5      2439.37        16.16      2647.36 o
  -2    4   -5     17516.52        15.05     17256.42 o
  -1    4   -5     23709.84        27.98     25349.49 o
   0    4   -5     42365.99        41.99     42091.52 o
   1    4   -5       259.85        37.33       213.57 o
   2    4   -5      4658.06        16.89      4736.08 o
   3    4   -5     10955.81        33.64      9684.81 o
   4    4   -5      6831.02        55.06      6476.70 o
  -9    5   -5       355.32        49.14       582.12 o
  -8    5   -5      1887.03         9.67      2182.39 o
  -7    5   -5      8738.51        27.88      7393.16 o
  -6    5   -5      6403.20        35.88      5972.18 o
  -5    5   -5     16345.62        30.69     15125.05 o
  -4    5   -5     10290.07        35.28     10119.85 o
  -3    5   -5      5586.07        37.45      4853.81 o
  -2    5   -5     27251.41        31.47     27199.66 o
  -1    5   -5     17990.86        24.80     18281.60 o
   0    5   -5      3091.36        21.53      3166.29 o
   1    5   -5      2244.86        18.15      1675.03 o
   2    5   -5      6304.36        25.50      5087.84 o
   3    5   -5      9051.62        32.83      8699.34 o
   4    5   -5      1207.56       111.30      2419.21 o
   5    5   -5        75.00       206.50        78.60 o
 -11    6   -5       392.04       164.61       278.17 o
 -10    6   -5        95.06       612.56       129.40 o
  -9    6   -5       290.36       140.42       321.61 o
  -8    6   -5       176.62       246.18        31.21 o
  -7    6   -5      2379.49        42.38      1890.30 o
  -6    6   -5     14776.83        54.02     15606.78 o
  -5    6   -5      4110.09        36.84      2960.19 o
  -4    6   -5      1900.09        27.77      1731.84 o
  -3    6   -5      8379.57        37.09      8437.04 o
  -2    6   -5     20577.90        95.84     23688.94 o
  -1    6   -5      2371.69        27.46      2063.04 o
   0    6   -5      6930.56        27.56      5452.19 o
   1    6   -5      7136.87        26.83      5651.26 o
   2    6   -5       739.84        67.57      1046.20 o
   3    6   -5      2158.53        43.03      1573.89 o
   4    6   -5       293.44       231.65       215.94 o
   5    6   -5      -200.79       173.98        93.61 o
 -11    7   -5       202.78       574.08       431.28 o
 -10    7   -5       802.02       113.21       438.03 o
  -9    7   -5       119.90       417.38        34.46 o
  -8    7   -5      5471.56        91.58      4364.77 o
  -7    7   -5     10745.40        54.32      9637.07 o
  -6    7   -5      6298.01        36.97      5978.44 o
  -5    7   -5      1990.05        49.42      1769.10 o
  -4    7   -5     11754.90        39.31     10473.11 o
  -3    7   -5     10524.71        32.38      8942.67 o
  -2    7   -5     12225.72        26.32     12276.40 o
  -1    7   -5      6819.46        33.76      6180.45 o
   0    7   -5       378.69        67.08        80.77 o
   1    7   -5      2987.72        48.58      2701.79 o
   2    7   -5         4.49      6585.32       390.27 o
   3    7   -5       -31.02       917.48       467.31 o
   4    7   -5       100.60       392.44       132.18 o
 -10    8   -5       685.92       144.24       716.02 o
  -9    8   -5       272.58       288.32       251.82 o
  -8    8   -5      1302.49       124.10      1526.08 o
  -7    8   -5      3861.38        59.75      2991.11 o
  -6    8   -5      4078.10        59.60      3751.45 o
  -5    8   -5        65.61       560.27        70.22 o
  -4    8   -5       119.03       269.94       272.80 o
  -3    8   -5       200.79       492.40       601.82 o
  -2    8   -5        62.88       261.47        45.70 o
  -1    8   -5       959.14        74.65      1080.52 o
   0    8   -5      1314.06       498.63      3299.79 o
   1    8   -5       268.30       174.50       399.92 o
   2    8   -5       162.56       473.93       246.71 o
 -10    9   -5       334.89       257.28        47.36 o
  -9    9   -5        12.39      4998.49        45.16 o
  -8    9   -5      1690.85        71.91       709.53 o
  -7    9   -5       519.84       176.62       627.92 o
  -6    9   -5       786.24       113.85       711.69 o
  -5    9   -5      1109.56        96.04       856.64 o
  -4    9   -5       436.81       210.83       609.79 o
  -3    9   -5         1.64     26712.63       270.13 o
  -2    9   -5       220.82       201.36       742.25 o
  -1    9   -5       298.25       200.79       648.37 o
   0    9   -5       667.71       148.11      1120.81 o
   1    9   -5        77.62       424.36        83.70 o
  -9   10   -5       856.73       128.60       308.67 o
  -8   10   -5      1189.56       104.86       315.83 o
  -7   10   -5       -88.74       574.08       363.55 o
  -6   10   -5      1273.78       116.42      1820.55 o
  -5   10   -5      1423.55       165.12      1735.21 o
  -4   10   -5       564.54       296.87      2431.17 o
  -3   10   -5        -1.35     33054.88       185.01 o
  -2   10   -5      1432.62        79.57      1271.96 o
  -1   10   -5       704.37       122.10       692.39 o
  -7   11   -5      -776.74       280.56        41.95 o
  -6   11   -5       781.76       219.93       467.31 o
  -5   11   -5       161.29       528.08       296.01 o
  -4   11   -5      -151.78       592.44        13.57 o
  -1    1   -4     82604.51        54.32     82867.21 o
   0    1   -4    187783.56       248.06    172544.34 o
   1    1   -4      8004.88         3.10      8362.84 o
  -3    2   -4     20101.57        10.69     20259.05 o
  -2    2   -4     58709.29        38.44     58897.89 o
  -1    2   -4       273.57         7.08       311.53 o
   0    2   -4    152318.48       174.24    151124.61 o
   1    2   -4     19348.81        11.29     18644.64 o
   2    2   -4      6740.41         9.99      7185.79 o
  -5    3   -4     27489.64        36.48     26866.86 o
  -4    3   -4     62570.02        48.58     64589.80 o
  -3    3   -4     16739.18        16.08     16823.11 o
  -2    3   -4     20132.77        15.92     21582.18 o
  -1    3   -4     82794.31        79.92     85853.60 o
   0    3   -4     19591.60        12.60     20629.49 o
   1    3   -4      9198.73         8.76      8965.65 o
   2    3   -4      1495.37        16.00      1554.67 o
   3    3   -4     29206.81        44.36     28866.84 o
  -7    4   -4      2215.58        50.55      2487.38 o
  -6    4   -4     22084.93        50.13     21605.97 o
  -5    4   -4     14426.41        18.40     15324.85 o
  -4    4   -4     12163.88        16.89     13217.77 o
  -3    4   -4     13541.98        14.90     15115.10 o
  -2    4   -4     52216.82        41.60     53337.50 o
  -1    4   -4     26354.28        20.43     25919.85 o
   0    4   -4     12886.79        24.21     13004.54 o
   1    4   -4      7394.28        22.18      6961.09 o
   2    4   -4     11924.64        19.10     11318.06 o
   3    4   -4      5215.73        25.91      4763.98 o
   4    4   -4      2072.07        60.53      1301.00 o
  -9    5   -4      1549.21        56.85      1538.75 o
  -8    5   -4      2394.14        81.00      2011.87 o
  -7    5   -4      7413.21         6.35      7982.26 o
  -6    5   -4      9858.50        28.20      8706.89 o
  -5    5   -4      5447.92        39.82      5392.57 o
  -4    5   -4      5215.73        34.34      5035.99 o
  -3    5   -4     19055.04        25.40     19937.67 o
  -2    5   -4      1342.49        28.84      1148.08 o
  -1    5   -4     13411.96        27.98     12976.86 o
   0    5   -4      6965.57        19.98      6819.96 o
   1    5   -4      3384.91        24.90      3102.83 o
   2    5   -4      3381.42        31.47      3560.54 o
   3    5   -4      1400.26        58.52      1414.34 o
   4    5   -4      1036.20        49.84       909.57 o
   5    5   -4      1301.04       105.88      1964.94 o
 -11    6   -4       345.22       173.19       396.69 o
 -10    6   -4       132.94       351.56       352.82 o
  -9    6   -4        45.43        57.61         7.80 o
  -8    6   -4      1451.61        52.42      1393.10 o
  -7    6   -4      3149.45        34.11      3522.00 o
  -6    6   -4      6404.80        51.55      5940.94 o
  -5    6   -4      6452.91        26.94      6225.08 o
  -4    6   -4     17723.60        35.88     17878.81 o
  -3    6   -4         7.40      2127.98       228.00 o
  -2    6   -4      7541.19        29.92      7660.07 o
  -1    6   -4       946.18        33.64       688.13 o
   0    6   -4     14595.06        34.34     15385.05 o
   1    6   -4      8452.96        33.76      7866.94 o
   2    6   -4      6522.18        42.12      5428.30 o
   3    6   -4       761.76       131.79      2070.40 o
   4    6   -4       416.57       106.30       625.89 o
   5    6   -4       424.77       153.02      1150.83 o
 -11    7   -4      1240.45       101.20       814.52 o
 -10    7   -4        58.83       593.90       205.37 o
  -9    7   -4       499.97       119.03       787.02 o
  -8    7   -4       427.25        87.24       479.64 o
  -7    7   -4       542.89       118.81       572.40 o
  -6    7   -4      6231.52        44.76      5001.58 o
  -5    7   -4     21283.89        73.10     21701.29 o
  -4    7   -4     13241.10        37.58     11534.42 o
  -3    7   -4      6915.59        30.47      5663.44 o
  -2    7   -4      1723.08        55.35      1286.44 o
  -1    7   -4     13335.63        45.70     12142.21 o
   0    7   -4      5194.08        40.83      4603.30 o
   1    7   -4      5184.00        36.48      3846.26 o
   2    7   -4       169.78       146.41       104.90 o
   3    7   -4       291.38       202.49       566.60 o
   4    7   -4       548.03       152.28       504.79 o
 -11    8   -4       331.24       290.70       236.64 o
 -10    8   -4       730.62       124.99       755.55 o
  -9    8   -4      1460.00       138.06      1516.60 o
  -8    8   -4      1783.37        61.62      1606.17 o
  -7    8   -4      1950.99        71.40      2243.33 o
  -6    8   -4      4174.45        56.55      4024.01 o
  -5    8   -4      4164.12        48.44      3806.20 o
  -4    8   -4      7430.44        43.30      7709.75 o
  -3    8   -4       953.57       228.31      1548.30 o
  -2    8   -4       187.14       119.68       151.45 o
  -1    8   -4      2872.96        75.00      2597.60 o
   0    8   -4      1022.72        62.09      1096.55 o
   1    8   -4       250.59       174.77       253.11 o
   2    8   -4        26.21      1075.84       112.49 o
   3    8   -4       291.38       179.56       258.29 o
 -10    9   -4       985.96       165.64       789.30 o
  -9    9   -4      3034.91        66.42      1466.57 o
  -8    9   -4      2254.35        87.24      1661.81 o
  -7    9   -4      1571.33        78.32       854.27 o
  -6    9   -4      4071.72        90.06      2610.00 o
  -5    9   -4      5304.21        59.14      3702.02 o
  -4    9   -4       144.00       349.69       568.53 o
  -3    9   -4       138.30       518.93       317.27 o
  -2    9   -4       347.45       592.44      1083.18 o
  -1    9   -4       576.48       165.38       892.55 o
   0    9   -4       -13.40      2179.96         0.32 o
   1    9   -4      -170.04       213.45        12.69 o
  -9   10   -4      -297.91       284.60       352.82 o
  -8   10   -4       399.60       312.23       246.71 o
  -7   10   -4       805.99       157.50        48.48 o
  -6   10   -4       141.37       621.01        37.37 o
  -5   10   -4        44.89      1716.44       136.87 o
  -4   10   -4       -57.46       936.97       263.52 o
  -3   10   -4       -22.00      4599.55       479.64 o
  -2   10   -4       680.17       759.00      1150.83 o
  -1   10   -4      -201.07       236.24         2.24 o
  -8   11   -4        81.18      1524.12       102.42 o
  -7   11   -4       398.80       304.15       474.34 o
  -6   11   -4      -268.30       321.48        28.12 o
  -5   11   -4       270.27       214.62        77.17 o
  -4   11   -4       532.69       181.17       490.34 o
  -3   11   -4       591.95       806.56       403.17 o
   0    0   -3      6854.18         3.03      7137.83 o
  -1    1   -3    123390.61       102.82    123185.49 o
   0    1   -3     67896.72        38.69     71126.02 o
   1    1   -3     16959.85         5.86     16322.83 o
  -3    2   -3     40176.19        25.40     39138.67 o
  -2    2   -3      5396.37         4.45      5227.38 o
  -1    2   -3     98790.78        86.30     99243.89 o
   0    2   -3     11189.41        16.32     11206.36 o
   1    2   -3     52116.32        35.05     52703.64 o
   2    2   -3     17667.73        17.47     17352.28 o
  -5    3   -3       678.08        32.04       894.97 o
  -4    3   -3     10563.73        13.10     10866.15 o
  -3    3   -3     11355.03         8.76     11163.55 o
  -2    3   -3    119612.22       142.32    116681.07 o
  -1    3   -3     43965.70        33.29     43346.54 o
   0    3   -3      7052.64         9.80      6411.71 o
   1    3   -3     99931.85       106.09    100908.71 o
   2    3   -3     20958.35        20.98     21641.69 o
   3    3   -3     11147.14        25.70     11052.62 o
  -7    4   -3      2278.15        47.47      2022.78 o
  -6    4   -3      8190.25        22.28      8200.75 o
  -5    4   -3      8790.94         6.97      9189.35 o
  -4    4   -3      1222.20        31.47      1704.99 o
  -3    4   -3     32887.82        30.36     32832.31 o
  -2    4   -3     13000.56        13.03     14174.62 o
  -1    4   -3      1954.52        14.29      2059.36 o
   0    4   -3     20469.02        23.43     18194.13 o
   1    4   -3     30979.52        33.76     31009.86 o
   2    4   -3     13298.70        24.11     12949.20 o
   3    4   -3      5557.70        35.28      4921.74 o
   4    4   -3       838.10        52.85       578.22 o
  -9    5   -3      1930.72        63.04      1862.24 o
  -8    5   -3     12723.84        46.51     11456.30 o
  -7    5   -3      4452.89        11.36      4853.81 o
  -6    5   -3      9002.21         7.40      8889.15 o
  -5    5   -3     29897.87        55.35     30910.14 o
  -4    5   -3     48929.44        84.82     43768.97 o
  -3    5   -3     63983.70        64.64     60839.23 o
  -2    5   -3      4397.02        24.80      4338.07 o
  -1    5   -3     50566.52        65.61     48212.62 o
   0    5   -3     15443.03        27.77     15586.55 o
   1    5   -3     19032.96        31.70     17267.06 o
   2    5   -3       890.43        33.29       570.46 o
   3    5   -3       737.67        49.14       851.91 o
   4    5   -3       754.60       102.21      1645.34 o
   5    5   -3       283.92       135.72       239.14 o
 -11    6   -3        92.93       651.27        59.78 o
 -10    6   -3       869.07        68.72      1104.61 o
  -9    6   -3        69.89      1780.00      3379.33 o
  -8    6   -3      2847.29         6.76      2391.42 o
  -7    6   -3      2049.37        54.17      2137.24 o
  -6    6   -3      1322.78        40.20      1170.13 o
  -5    6   -3      7257.34        36.60      7151.52 o
  -4    6   -3      5464.17        19.54      4752.81 o
  -3    6   -3     20266.37        31.58     20063.62 o
  -2    6   -3     10076.14        26.52      9597.37 o
  -1    6   -3      4904.20        37.70      4708.26 o
   0    6   -3     10588.41        42.51      9949.53 o
   1    6   -3       832.32        51.12       613.80 o
   2    6   -3      1110.22        60.37       899.82 o
   3    6   -3       808.26        94.28      1192.39 o
   4    6   -3       400.00       147.14       816.83 o
   5    6   -3      -159.52       256.32        57.92 o
 -11    7   -3       600.25       175.30       333.33 o
 -10    7   -3      1476.86        76.91      1545.11 o
  -9    7   -3      4342.81       196.56      4592.32 o
  -8    7   -3      4394.36        49.84      3089.32 o
  -7    7   -3       250.91       159.52       443.13 o
  -6    7   -3      1415.26        72.93      1131.68 o
  -5    7   -3      5437.59        36.48      4153.44 o
  -4    7   -3      1612.83        49.00      1148.08 o
  -3    7   -3      6771.64        34.22      7702.65 o
  -2    7   -3      3679.64        40.70      4274.31 o
  -1    7   -3      4156.38        66.59      3098.32 o
   0    7   -3       591.46        83.91       597.85 o
   1    7   -3      1655.68       109.20      2487.38 o
   2    7   -3      1921.07        86.30      2427.18 o
   3    7   -3      1089.66        77.09      1567.47 o
   4    7   -3       728.46       145.93       286.33 o
 -11    8   -3       458.39       175.30       168.86 o
 -10    8   -3       169.26       364.05       168.86 o
  -9    8   -3       705.96       150.31        30.31 o
  -8    8   -3      2235.40        63.36      1651.92 o
  -7    8   -3      1137.04       109.41       652.50 o
  -6    8   -3      1452.37        77.62      1348.14 o
  -5    8   -3      1488.42        76.04      1513.45 o
  -4    8   -3      1336.63       298.60      1725.11 o
  -3    8   -3      2839.82        38.94      2351.99 o
  -2    8   -3      6862.47        51.12      7049.18 o
  -1    8   -3      3895.01        55.80      3550.89 o
   0    8   -3        53.14       692.22         5.90 o
   1    8   -3       733.33       161.04      1217.69 o
   2    8   -3       656.90       241.18      1642.06 o
   3    8   -3       761.76       120.34       409.70 o
 -10    9   -3        94.28      1070.60        22.82 o
  -9    9   -3      1957.18        77.79      1178.46 o
  -8    9   -3      1220.80       101.61       441.42 o
  -7    9   -3      3862.62        71.06      3851.28 o
  -6    9   -3      1733.89        74.82      1088.52 o
  -5    9   -3       688.54       298.25      1793.02 o
  -4    9   -3       275.23       391.25       916.91 o
  -3    9   -3      8337.52        64.80      6392.28 o
  -2    9   -3      1383.84       127.01      1441.87 o
  -1    9   -3       186.87       378.30       412.98 o
   0    9   -3       568.82       129.05       574.33 o
   1    9   -3       405.62       345.59       615.80 o
  -9   10   -3       974.06       122.10       254.40 o
  -8   10   -3      1435.65       138.77      1164.60 o
  -7   10   -3      2072.98       107.33      1721.75 o
  -6   10   -3       160.02       452.41       179.55 o
  -5   10   -3      -129.05       447.75       165.72 o
  -4   10   -3       777.29       358.34      1789.59 o
  -3   10   -3       243.36       308.35       572.40 o
  -2   10   -3        60.06      2994.28       349.79 o
  -1   10   -3        19.80      3692.99        99.17 o
  -8   11   -3       997.93       181.98       528.71 o
  -7   11   -3       726.30       271.26       355.87 o
  -6   11   -3       754.60       263.41        62.96 o
  -5   11   -3       -61.31       840.42       226.78 o
  -4   11   -3       275.23       319.69       140.69 o
  -3   11   -3       135.02       520.30        52.51 o
   0    1   -2      3391.90         1.17      3459.81 o
   1    1   -2    137722.63       132.25    132181.52 o
  -3    2   -2    140722.52       171.09    138797.04 o
  -2    2   -2     51071.48        31.14     50806.56 o
  -1    2   -2     41302.43        18.75     40365.46 o
   0    2   -2     40200.25        23.33     40626.14 o
   1    2   -2     32648.88        19.54     31943.52 o
   2    2   -2     33896.49        27.88     33986.57 o
  -5    3   -2     23265.40        34.81     24938.67 o
  -4    3   -2     79529.64        86.12     78384.70 o
  -3    3   -2     34897.98        19.18     35541.34 o
  -2    3   -2     91185.88        84.27     92378.28 o
  -1    3   -2     39378.43        24.50     40642.46 o
   0    3   -2     40477.42        36.97     40838.57 o
   1    3   -2      4970.25         8.64      5362.88 o
   2    3   -2      8297.39        20.34      9313.95 o
   3    3   -2      8454.80        35.40      8459.37 o
  -7    4   -2     11272.07        29.16     10497.98 o
  -6    4   -2      3767.50        22.56      4101.42 o
  -5    4   -2      8460.32         9.55      9181.59 o
  -4    4   -2      1517.10         3.06      1532.41 o
  -3    4   -2     23025.03        18.84     23539.64 o
  -2    4   -2      8643.42        11.56      8444.48 o
  -1    4   -2     44812.66        41.86     44551.61 o
   0    4   -2      7228.40        13.18      6581.38 o
   1    4   -2      1037.48        17.31      1181.24 o
   2    4   -2      5763.85        22.00      5633.01 o
   3    4   -2     16501.97        31.36     16178.33 o
   4    4   -2      3498.72        51.70      3202.84 o
  -9    5   -2      1863.65        48.72      1698.31 o
  -8    5   -2      2512.01        48.72      2773.81 o
  -7    5   -2      4149.94        23.81      4070.37 o
  -6    5   -2      6127.76         8.29      6003.51 o
  -5    5   -2      6525.41        10.18      6773.23 o
  -4    5   -2     13752.25        23.91     13264.35 o
  -3    5   -2     21435.89        26.73     22156.88 o
  -2    5   -2     22293.48        71.57     22072.60 o
  -1    5   -2     37655.40        40.96     37883.51 o
   0    5   -2      3160.69        21.34      3550.89 o
   1    5   -2     13681.98        32.95     13753.66 o
   2    5   -2     15151.15        30.47     14758.88 o
   3    5   -2      5899.78        35.16      5174.83 o
   4    5   -2      5952.12        43.69      4322.09 o
   5    5   -2       -26.73      1618.45        45.16 o
 -11    6   -2       202.21       348.20       562.75 o
 -10    6   -2       152.52       129.96        61.04 o
  -9    6   -2       -10.18      1673.63        31.21 o
  -8    6   -2      2540.16        25.20      2239.50 o
  -7    6   -2     16584.29        25.30     16645.06 o
  -6    6   -2      5115.11         7.24      4702.71 o
  -5    6   -2     13919.28        35.76     13507.90 o
  -4    6   -2     11153.47        25.91     10226.01 o
  -3    6   -2     10524.71        21.07      9290.52 o
  -2    6   -2     29480.89        42.64     26470.21 o
  -1    6   -2      7301.70        23.62      6873.55 o
   0    6   -2      2046.66        48.44      1762.30 o
   1    6   -2      1282.36        40.32      1027.95 o
   2    6   -2      6149.70        40.07      5321.46 o
   3    6   -2       524.87       117.94       664.97 o
   4    6   -2      1056.25        67.73      1203.60 o
   5    6   -2       214.04       281.57       159.53 o
 -11    7   -2       371.72       214.92       677.55 o
 -10    7   -2       998.56       104.45      1212.04 o
  -9    7   -2       577.92        36.48       777.96 o
  -8    7   -2      1778.31        17.98      1900.87 o
  -7    7   -2      9848.58        60.84      9455.13 o
  -6    7   -2      7839.33        48.44      7192.66 o
  -5    7   -2     10609.00        40.07     10103.57 o
  -4    7   -2       364.81       124.99       159.53 o
  -3    7   -2     16790.98        58.52     15184.85 o
  -2    7   -2     18192.61        46.51     16907.23 o
  -1    7   -2      2840.89        47.61      2340.22 o
   0    7   -2       329.42       170.30       157.49 o
   1    7   -2       838.10        86.49       762.24 o
   2    7   -2       758.45        92.74      1189.60 o
   3    7   -2        92.35       910.23        36.87 o
   4    7   -2         9.42      5136.59       200.75 o
 -11    8   -2       935.75       130.87       582.12 o
 -10    8   -2        67.24      1084.38        60.41 o
  -9    8   -2       903.00       103.63       383.89 o
  -8    8   -2      1460.77        69.06      1522.91 o
  -7    8   -2      5452.35        73.62      4096.24 o
  -6    8   -2       604.67       110.88       692.39 o
  -5    8   -2      1879.22       123.21      1497.74 o
  -4    8   -2      4509.12        40.83      3304.44 o
  -3    8   -2      4583.29        45.29      4096.24 o
  -2    8   -2       131.33       284.93       123.03 o
  -1    8   -2      2423.59        73.44      1943.47 o
   0    8   -2      1093.62        93.32       916.91 o
   1    8   -2      1718.10       103.02      2431.17 o
   2    8   -2       103.63       397.20        59.78 o
   3    8   -2       620.01       242.74       330.38 o
 -10    9   -2       120.12      1343.22       311.53 o
  -9    9   -2       536.39       190.72       128.48 o
  -8    9   -2       970.95       114.70       545.60 o
  -7    9   -2       465.70       214.04       916.91 o
  -6    9   -2       177.16      1493.82       764.47 o
  -5    9   -2       660.49       170.04       711.69 o
  -4    9   -2       278.56       268.96       555.10 o
  -3    9   -2       -33.87       900.00       188.33 o
  -2    9   -2       878.53       109.41      1137.13 o
  -1    9   -2       443.94       175.56      1104.61 o
   0    9   -2      1738.89       120.78      2351.99 o
   1    9   -2       229.52       293.78       200.75 o
 -10   10   -2       137.36      1363.09       345.26 o
  -9   10   -2       446.05       289.34       244.17 o
  -8   10   -2       974.69       151.54        97.57 o
  -7   10   -2       340.03       188.24       121.24 o
  -6   10   -2      1617.65       204.78      1615.92 o
  -5   10   -2      4491.68        74.13      3179.97 o
  -4   10   -2       600.74       291.73       549.39 o
  -3   10   -2       257.92       515.29       241.65 o
  -2   10   -2      1429.60       106.09      1668.41 o
  -1   10   -2       333.06       396.01      1091.19 o
   0   10   -2      1460.00       127.92       640.15 o
  -8   11   -2       625.00       643.64       134.98 o
  -7   11   -2      2510.01       148.11      1318.58 o
  -6   11   -2      1773.25       143.04      1243.25 o
  -5   11   -2      1965.15        96.24       764.47 o
  -4   11   -2       237.78       394.02       150.45 o
  -3   11   -2       161.04      2067.52       308.67 o
   1    1   -1     81361.86        60.84     78248.76 o
  -3    2   -1     15242.37        13.99     15184.85 o
  -2    2   -1     79315.46        49.84     78498.08 o
  -1    2   -1     93348.58       151.29     85379.79 o
   0    2   -1    198835.73       279.22    186154.17 o
   1    2   -1      3649.37         6.40      3896.64 o
   2    2   -1     14385.60        11.97     15304.81 o
  -5    3   -1     49760.22        48.30     49645.31 o
  -4    3   -1     27014.21        24.11     27507.64 o
  -3    3   -1     50742.07        25.91     49753.60 o
  -2    3   -1     63943.24        45.02     64137.91 o
  -1    3   -1     27373.70        22.00     27615.17 o
   0    3   -1     62665.11        48.16     64713.32 o
   1    3   -1     86541.87        95.06     81197.62 o
   2    3   -1     17988.17        18.66     17523.34 o
   3    3   -1      7034.18        21.34      7001.68 o
  -7    4   -1     15918.87        39.69     14827.81 o
  -6    4   -1     25507.28        33.41     27507.64 o
  -5    4   -1     77941.47        81.00     76559.38 o
  -4    4   -1     50126.73        39.82     51833.67 o
  -3    4   -1     19723.39        17.81     19812.11 o
  -2    4   -1     72549.42        70.06     73301.67 o
  -1    4   -1       548.96        31.14       814.52 o
   0    4   -1     38040.60        34.34     38898.77 o
   1    4   -1     37787.47        37.70     37177.70 o
   2    4   -1      5021.14        20.34      4938.79 o
   3    4   -1      5629.50        26.42      4359.43 o
   4    4   -1      3345.47        35.88      2999.97 o
  -9    5   -1       854.39        64.64       997.04 o
  -8    5   -1      1876.62        41.09      2085.16 o
  -7    5   -1        -1.10     13625.89       192.80 o
  -6    5   -1     19379.42        22.37     20827.66 o
  -5    5   -1     11128.14        11.42     11027.10 o
  -4    5   -1     13644.58        12.32     12802.21 o
  -3    5   -1      4809.42        16.48      4205.78 o
  -2    5   -1     32706.72        35.76     33911.99 o
  -1    5   -1      4690.88        21.53      4752.81 o
   0    5   -1     11466.13        22.66     11078.17 o
   1    5   -1      1622.48        28.73      1772.51 o
   2    5   -1      2218.41        24.30      1554.67 o
   3    5   -1       345.59        72.93       458.60 o
   4    5   -1      3083.58        37.21      3677.43 o
   5    5   -1       851.47       129.50      1002.15 o
 -11    6   -1      1594.40       135.49      1655.21 o
 -10    6   -1       935.75        64.64      1214.86 o
  -9    6   -1       167.96       106.09       137.82 o
  -8    6   -1       441.42        39.56       501.15 o
  -7    6   -1     13149.21        18.32     12231.58 o
  -6    6   -1      4803.88        22.00      4510.39 o
  -5    6   -1      7320.51        26.42      7172.07 o
  -4    6   -1      1383.84        40.20      1292.25 o
  -3    6   -1     11248.72        68.72      9764.66 o
  -2    6   -1      1573.71        42.77      1280.64 o
  -1    6   -1      7104.80        26.94      7365.34 o
   0    6   -1     13208.90        35.28     12186.85 o
   1    6   -1      9763.42        45.70      8534.00 o
   2    6   -1      4307.30        43.03      4322.09 o
   3    6   -1       618.02        97.22       771.20 o
   4    6   -1       990.36        84.82      1080.52 o
   5    6   -1      1581.65        93.12      1348.14 o
 -11    7   -1       186.32       310.82       283.60 o
 -10    7   -1       251.86       121.22       377.58 o
  -9    7   -1      2542.18        90.63      2659.87 o
  -8    7   -1       207.07        93.51       231.68 o
  -7    7   -1      3839.04        14.14      3478.89 o
  -6    7   -1     10658.50        48.44     10201.46 o
  -5    7   -1      7480.52        58.83      5785.95 o
  -4    7   -1      9420.64        40.20      9447.26 o
  -3    7   -1     15338.82        42.90     15637.13 o
  -2    7   -1      7947.72        42.77      7049.18 o
  -1    7   -1      3707.59        49.56      3579.89 o
   0    7   -1     13367.98        44.89     11991.01 o
   1    7   -1      3318.91        49.00      3332.43 o
   2    7   -1       571.69       108.16       607.79 o
   3    7   -1      -188.79       286.96       115.08 o
   4    7   -1       853.81       132.71       805.30 o
 -11    8   -1      -533.15       126.79       127.56 o
 -10    8   -1       443.10       151.04        99.17 o
  -9    8   -1      2009.73        68.06      2088.86 o
  -8    8   -1      2270.52        85.19      2152.24 o
  -7    8   -1       -36.48      1484.56        97.57 o
  -6    8   -1      3078.03       101.61      2925.06 o
  -5    8   -1      8186.63        53.14      6022.34 o
  -4    8   -1      9708.16        81.54      7561.19 o
  -3    8   -1       797.50        88.17       510.26 o
  -2    8   -1      1806.25        56.85      1632.23 o
  -1    8   -1      3294.76        59.75      2577.01 o
   0    8   -1      2448.27       182.52      2731.33 o
   1    8   -1       370.95       175.83       376.00 o
   2    8   -1       -60.22       583.22       230.45 o
   3    8   -1       412.09       256.32       422.91 o
 -10    9   -1      2016.91       144.72      1417.38 o
  -9    9   -1      1580.06       131.79      2451.17 o
  -8    9   -1       776.74       125.44       502.97 o
  -7    9   -1       989.10       130.87      1554.67 o
  -6    9   -1      2654.31       838.68      3531.62 o
  -5    9   -1      3573.65       126.34      3239.60 o
  -4    9   -1      1638.63        75.69      1507.16 o
  -3    9   -1       112.78       261.79        62.96 o
  -2    9   -1       278.89       231.34       304.42 o
  -1    9   -1       409.25       285.61       956.55 o
   0    9   -1       114.49       366.34        43.01 o
   1    9   -1       378.69       243.05       310.10 o
 -10   10   -1       730.62       162.05       307.25 o
  -9   10   -1       960.38       202.49       304.42 o
  -8   10   -1       404.01       184.14        90.50 o
  -7   10   -1       184.96       648.72       346.77 o
  -6   10   -1      -557.43       199.94        90.50 o
  -5   10   -1      -507.15       174.77        32.12 o
  -4   10   -1       546.16       321.84       398.30 o
  -3   10   -1      1501.56       152.52      1918.56 o
  -2   10   -1       299.98       199.94       256.99 o
  -1   10   -1       674.44       178.49       534.31 o
   0   10   -1       308.00       234.40       130.32 o
  -8   11   -1       500.86       220.82       182.82 o
  -7   11   -1      -846.23       132.48        59.16 o
  -6   11   -1       527.62       442.68         7.36 o
  -5   11   -1       763.97       446.48        35.41 o
  -4   11   -1      1437.17       138.30       755.55 o
  -3   11   -1       622.00       212.58       597.85 o
   1    1    0     60826.36        35.64     59844.82 o
  -3    2    0     35554.87        25.81     37741.82 o
  -2    2    0    143277.39       152.52    139340.51 o
  -1    2    0     72619.47        40.70     69793.58 o
   0    2    0    155732.84       195.44    140218.34 o
   1    2    0     37473.22        24.50     37255.80 o
   2    2    0     38545.47        30.58     39234.83 o
  -5    3    0      9449.78        15.29      8511.58 o
  -4    3    0     13211.20        14.52     13972.92 o
  -3    3    0     80224.90        70.56     81151.48 o
  -2    3    0     35411.71        23.33     35175.96 o
  -1    3    0     42246.69        25.00     44534.52 o
   0    3    0     84442.55        73.79     86090.99 o
   1    3    0      2807.94         6.86      3170.85 o
   2    3    0     48294.46        60.53     46730.87 o
   3    3    0      1183.36        27.46      1109.99 o
  -7    4    0       357.97        91.97       469.06 o
  -6    4    0      1284.51        32.83       892.55 o
  -5    4    0      1252.45        22.18      1263.31 o
  -4    4    0     49862.89        45.02     53113.35 o
  -3    4    0      1823.29        20.52      2167.29 o
  -2    4    0     38533.69        33.76     38643.70 o
  -1    4    0     16136.62        14.21     16467.96 o
   0    4    0     52651.89        55.06     54862.83 o
   1    4    0     30185.59        32.83     30498.72 o
   2    4    0     34280.52        37.58     32715.06 o
   3    4    0      7523.83        30.91      8025.72 o
   4    4    0      1745.57        70.22      2137.24 o
  -9    5    0      8506.37        48.30      6954.34 o
  -8    5    0      2447.28        37.33      2634.87 o
  -7    5    0      6323.43        33.52      4927.42 o
  -6    5    0      7935.25        28.94      8586.44 o
  -5    5    0     17918.50        17.81     17341.61 o
  -4    5    0     31018.25        27.46     29991.83 o
  -3    5    0     48110.04        54.46     45721.25 o
  -2    5    0     10257.64        17.39      9166.08 o
  -1    5    0      1842.98        23.72      1886.78 o
   0    5    0     19113.06        27.25     18479.18 o
   1    5    0     17811.57        33.99     18259.72 o
   2    5    0      5759.29        23.52      5860.09 o
   3    5    0      1561.83        51.98      1387.07 o
   4    5    0      1079.12        48.02       971.63 o
   5    5    0        21.16       947.41        62.96 o
 -11    6    0       207.07       134.10       149.46 o
 -10    6    0       894.01        57.76       662.88 o
  -9    6    0      4973.07        38.56      4927.42 o
  -8    6    0      6241.00        33.64      5816.79 o
  -7    6    0      2768.86        36.48      2634.87 o
  -6    6    0      3750.34        13.18      3702.02 o
  -5    6    0     21033.70        23.23     19721.05 o
  -4    6    0     35917.83        56.25     32277.21 o
  -3    6    0      1732.22        29.27      1494.61 o
  -2    6    0      1852.44        33.29       991.93 o
  -1    6    0     10114.32        32.04     10423.45 o
   0    6    0      3366.32        34.69      3594.44 o
   1    6    0       487.53        74.82       148.48 o
   2    6    0      4202.93        55.95      4697.16 o
   3    6    0      2255.30        65.45      2205.15 o
   4    6    0      1275.92        58.37      1167.36 o
   5    6    0      -144.72       392.44        40.39 o
 -11    7    0      -235.62       190.99        87.45 o
 -10    7    0       696.43        66.42       729.08 o
  -9    7    0      3339.68        41.60      2697.58 o
  -8    7    0      1314.79        28.73      1339.24 o
  -7    7    0      1354.98        24.21       961.57 o
  -6    7    0       196.28       157.50        73.65 o
  -5    7    0      6035.74        46.51      5428.30 o
  -4    7    0      7504.76        58.37      7254.59 o
  -3    7    0       781.20       104.45       755.55 o
  -2    7    0      6548.05        35.64      5082.06 o
  -1    7    0      3201.30        47.47      2626.57 o
   0    7    0       870.84       112.15       803.00 o
   1    7    0      1410.75        96.63      1167.36 o
   2    7    0      5676.12        56.10      4769.57 o
   3    7    0       778.97       114.70       840.13 o
   4    7    0       256.32       381.42       380.73 o
 -11    8    0       433.47       194.32       339.27 o
 -10    8    0       413.31       473.06       271.46 o
  -9    8    0       681.73        94.87       870.92 o
  -8    8    0       338.19        56.40       245.44 o
  -7    8    0      1363.82       136.19       997.04 o
  -6    8    0      4886.01        64.32      4674.99 o
  -5    8    0      1983.81       181.17      1330.37 o
  -4    8    0      2360.99        55.65      2140.99 o
  -3    8    0      2782.56        57.00      3253.44 o
  -2    8    0      6501.20        63.84      5822.96 o
  -1    8    0      1742.23        76.21      1494.61 o
   0    8    0       156.25       325.44       207.69 o
   1    8    0      1893.12        85.75      2443.16 o
   2    8    0      1218.71       175.83      1012.43 o
   3    8    0       716.10       144.24       690.26 o
 -10    9    0       816.82       216.38       290.46 o
  -9    9    0       513.93       236.54       396.69 o
  -8    9    0      2487.02       116.64      2475.28 o
  -7    9    0      5249.00      1022.72      4938.79 o
  -6    9    0      1083.73       621.50      2451.17 o
  -5    9    0      1400.26       102.21       989.38 o
  -4    9    0      9127.89        71.23      6907.16 o
  -3    9    0      4963.20        76.74      4450.78 o
  -2    9    0      2563.40       198.81      2803.73 o
  -1    9    0       249.01       498.63       744.46 o
   0    9    0       451.99       179.29       363.55 o
   1    9    0      -317.55       158.00       456.87 o
 -10   10    0       605.16       309.06       114.22 o
  -9   10    0       482.24       156.75       483.19 o
  -8   10    0      1063.41       198.81       976.69 o
  -7   10    0       644.65      1104.23       654.57 o
  -6   10    0      1407.75       152.28      1067.26 o
  -5   10    0       -27.25      2001.67       180.63 o
  -4   10    0      1067.33       132.02       555.10 o
  -3   10    0      1299.60       374.81       870.92 o
  -2   10    0      1154.64       175.03       191.68 o
  -1   10    0       371.33       423.54       290.46 o
   0   10    0       644.14       197.12       151.45 o
  -8   11    0       198.25      1314.79       664.97 o
  -7   11    0       858.49       196.28       396.69 o
  -6   11    0       -71.74      1440.96        42.48 o
  -5   11    0      -810.54       110.25       117.70 o
  -4   11    0       580.33       168.48        92.83 o
  -3   11    0        63.68      1802.00       317.27 o
   1    1    1     86441.88        64.16     84978.09 o
  -3    2    1     33734.67        25.60     33451.36 o
  -2    2    1    200533.80       292.75    185003.19 o
  -1    2    1     77930.31        54.76     75955.71 o
   0    2    1     86830.41        61.47     83147.12 o
   1    2    1     57101.88        42.12     59291.52 o
   2    2    1     73978.56        67.73     74203.16 o
  -5    3    1     33841.28        39.19     35632.98 o
  -4    3    1      1998.09        11.97      2208.95 o
  -3    3    1     59731.36        50.84     62690.36 o
  -2    3    1      4447.56         7.29      4370.12 o
  -1    3    1     17601.33        12.39     18226.91 o
   0    3    1     40864.62        32.38     41512.15 o
   1    3    1     18041.86        11.90     17716.79 o
   2    3    1      3998.03        15.52      3309.10 o
   3    3    1     11130.25        18.23     10933.78 o
  -7    4    1     15328.92        36.24     15154.94 o
  -6    4    1      2541.17        24.01      2174.83 o
  -5    4    1      4479.62        14.59      4543.07 o
  -4    4    1     36656.93        30.80     36524.93 o
  -3    4    1     86365.45        86.30     81197.62 o
  -2    4    1     13227.30        14.29     13782.16 o
  -1    4    1     25561.61        22.37     25958.97 o
   0    4    1     42127.56        50.13     44142.41 o
   1    4    1     13183.63        28.73     13032.25 o
   2    4    1      1653.24        27.25      1535.58 o
   3    4    1      9011.70        20.79      8912.07 o
   4    4    1      9198.73        27.56      8142.19 o
  -9    5    1      1243.97        64.32      1375.03 o
  -8    5    1       862.01        48.72       502.97 o
  -7    5    1      7004.02        29.38      6806.59 o
  -6    5    1      7175.78        19.80      7738.22 o
  -5    5    1     11446.86        16.32     10866.15 o
  -4    5    1     38565.10        43.03     37380.92 o
  -3    5    1     17326.46        21.53     16530.36 o
  -2    5    1     50634.00        60.84     48872.63 o
  -1    5    1     79050.95        94.28     77322.94 o
   0    5    1      9430.35        30.25      9243.76 o
   1    5    1      5333.38        33.18      5663.44 o
   2    5    1      6973.92        21.72      6003.51 o
   3    5    1      7330.78        39.94      6366.41 o
   4    5    1      3736.88        52.42      3212.01 o
   5    5    1         6.40      3302.80        37.37 o
 -11    6    1       -15.37      1989.16        20.56 o
 -10    6    1       317.91       104.04       412.98 o
  -9    6    1       -19.89       677.56        79.32 o
  -8    6    1      1705.69        33.52      1414.34 o
  -7    6    1      3260.41        25.81      3464.58 o
  -6    6    1     13593.23        25.40     12258.46 o
  -5    6    1       936.97        71.40      1118.10 o
  -4    6    1      4798.33        27.88      5001.58 o
  -3    6    1      8905.70        27.56      8392.48 o
  -2    6    1     23697.52        38.81     25053.87 o
  -1    6    1     21482.76        41.73     22495.61 o
   0    6    1      3702.72        48.02      3731.64 o
   1    6    1     10818.08        45.43     10731.54 o
   2    6    1      2993.18        70.90      3022.18 o
   3    6    1      4019.56        61.47      3546.06 o
   4    6    1       292.75       101.00        48.48 o
   5    6    1       402.80       233.48         2.24 o
 -11    7    1       714.49        70.39       634.02 o
 -10    7    1      1436.41       173.71      1793.02 o
  -9    7    1       122.77       200.22       403.17 o
  -8    7    1      3244.44        46.92      2403.31 o
  -7    7    1     13474.57        27.98     11770.39 o
  -6    7    1     11333.73        41.22      9189.35 o
  -5    7    1      1834.41        31.81      1128.96 o
  -4    7    1      6722.36        40.45      4641.83 o
  -3    7    1     18479.68        48.44     15616.89 o
  -2    7    1       -92.93       233.78        66.87 o
  -1    7    1     14025.66        53.58     12420.35 o
   0    7    1      3913.75        44.62      3560.54 o
   1    7    1       203.92       233.48        90.50 o
   2    7    1       861.42       151.29      1390.08 o
   3    7    1       461.82       175.56       311.53 o
   4    7    1       167.18       396.01        58.54 o
 -11    8    1       372.49       448.59       656.64 o
 -10    8    1        41.86       484.00       339.27 o
  -9    8    1      1112.89        40.07      1156.33 o
  -8    8    1      2988.81        63.20      2706.00 o
  -7    8    1      3600.00        26.32      3332.43 o
  -6    8    1      5830.85        62.25      5157.37 o
  -5    8    1       116.64       534.07       460.33 o
  -4    8    1      2971.34       198.25      2503.56 o
  -3    8    1      1950.11        71.57      2044.69 o
  -2    8    1       821.97       100.60       611.79 o
  -1    8    1       177.42       230.43       317.27 o
   0    8    1      1768.20        98.60      2254.85 o
   1    8    1       320.41       224.40       426.25 o
   2    8    1      -184.14       404.41        95.18 o
   3    8    1       -25.00      2533.11       114.22 o
 -10    9    1       512.12       273.24       438.03 o
  -9    9    1        24.70       652.80        57.31 o
  -8    9    1       367.49        86.68       284.97 o
  -7    9    1       136.89       849.14       398.30 o
  -6    9    1       357.21       311.88       919.36 o
  -5    9    1      2211.82       660.49      3801.20 o
  -4    9    1       375.58       485.76      1312.71 o
  -3    9    1       124.32       477.42       131.25 o
  -2    9    1      1771.57       143.52      2597.60 o
  -1    9    1      2105.89       274.90      2387.46 o
   0    9    1      1955.41       109.20      2220.38 o
   1    9    1       541.03       309.76       327.44 o
 -10   10    1      -215.50       630.01       120.35 o
  -9   10    1       194.88       615.54       235.40 o
  -8   10    1       446.05       525.33       215.94 o
  -7   10    1      -325.80       346.70        72.27 o
  -6   10    1      1154.64       327.25       939.10 o
  -5   10    1      1189.56       201.36       803.00 o
  -4   10    1       391.64       640.60      1112.69 o
  -3   10    1        45.43      1842.13       412.98 o
  -2   10    1       103.43       735.49        80.04 o
  -1   10    1      1989.16       152.28      1494.61 o
   0   10    1      -202.21       466.99       250.54 o
  -8   11    1       587.58       361.38       474.34 o
  -7   11    1      1607.21       229.83       737.85 o
  -6   11    1      1774.94       250.59      1384.05 o
  -5   11    1      1967.81       227.41      1628.96 o
  -4   11    1       -18.15      7887.22       372.87 o
  -3   11    1       483.12       225.60        88.21 o
   0    1    2     19254.34         5.62     18369.28 o
   1    1    2     39128.80        21.34     38691.46 o
  -3    2    2     37349.43        27.56     37804.76 o
  -2    2    2     41400.04        23.62     41925.57 o
  -1    2    2    129082.12       130.64    128324.55 o
   0    2    2     46367.01        26.94     47046.44 o
   1    2    2     96453.72        77.79     96131.45 o
   2    2    2      8515.60         8.07      8156.81 o
  -5    3    2     22506.00        67.90     22653.75 o
  -4    3    2     42902.84        41.22     43616.66 o
  -3    3    2     39812.22        38.32     41166.46 o
  -2    3    2     33233.29        22.18     32306.30 o
  -1    3    2    141376.00       174.77    139340.51 o
   0    3    2     33701.62        23.43     34676.64 o
   1    3    2     20600.86        15.52     22325.92 o
   2    3    2     21641.35        24.90     23217.77 o
   3    3    2      7425.27        23.52      7062.79 o
  -7    4    2     15850.81        30.47     14798.25 o
  -6    4    2     29193.14        41.60     27400.32 o
  -5    4    2     36454.26        36.00     38104.46 o
  -4    4    2      7096.38        22.94      6568.25 o
  -3    4    2      4667.62        11.70      4904.71 o
  -2    4    2     33247.88        32.83     33333.00 o
  -1    4    2     81156.61        88.55     80277.41 o
   0    4    2      1061.46        22.56      1046.20 o
   1    4    2     14918.18        27.04     14729.38 o
   2    4    2     10090.20        19.18      9494.53 o
   3    4    2       167.44       133.86       438.03 o
   4    4    2      3380.26        24.70      2942.60 o
  -9    5    2       644.14        82.99       615.80 o
  -8    5    2      4240.61        33.06      3570.21 o
  -7    5    2     20019.42        36.60     19471.70 o
  -6    5    2      5502.67        21.81      5810.61 o
  -5    5    2      3138.24        28.84      2946.99 o
  -4    5    2       780.64        27.67       926.74 o
  -3    5    2     11920.27        16.08     12303.32 o
  -2    5    2     27145.86        33.76     26536.11 o
  -1    5    2      9135.54        17.47      9676.85 o
   0    5    2      6533.49        27.77      6594.52 o
   1    5    2     14225.33        35.40     14059.18 o
   2    5    2      9791.10        35.64     10136.15 o
   3    5    2       904.81        56.40      1460.38 o
   4    5    2       665.12        77.44       907.13 o
   5    5    2      3390.73        37.33      3080.32 o
 -11    6    2       568.35       106.71       675.45 o
 -10    6    2       752.95        91.20       532.44 o
  -9    6    2        35.76       568.82       275.48 o
  -8    6    2       258.57        80.82       188.33 o
  -7    6    2      2602.02        49.56      2159.76 o
  -6    6    2      1733.06        49.84      1691.64 o
  -5    6    2     14952.40        26.01     14416.63 o
  -4    6    2      4748.59        24.21      4636.32 o
  -3    6    2     10518.55        30.69      9510.32 o
  -2    6    2      4378.47        22.94      3983.03 o
  -1    6    2      7069.45        24.21      6907.16 o
   0    6    2      3799.49        48.02      3776.29 o
   1    6    2      9264.06        35.64      8927.36 o
   2    6    2       516.65       118.37       479.64 o
   3    6    2       652.29        96.43       611.79 o
   4    6    2      1998.09        35.64      1755.50 o
   5    6    2       642.62       189.34      1051.44 o
 -11    7    2        90.06       304.85       133.11 o
 -10    7    2       357.21        95.65       250.54 o
  -9    7    2       901.80        57.61       997.04 o
  -8    7    2      2342.56        36.00      2231.84 o
  -7    7    2       451.56       108.16       220.73 o
  -6    7    2      1096.93        78.32       994.48 o
  -5    7    2     15220.16        34.93     14222.86 o
  -4    7    2     19726.20        73.27     16865.14 o
  -3    7    2     11242.36        49.00      9166.08 o
  -2    7    2      4554.90        33.87      4116.99 o
  -1    7    2     17064.20        51.98     16447.19 o
   0    7    2      9761.44        53.73      9096.45 o
   1    7    2      4907.00        62.73      4205.78 o
   2    7    2       622.00       113.42       833.11 o
   3    7    2      -151.29       255.04       116.83 o
   4    7    2      2068.43       150.80      1254.69 o
 -11    8    2       241.18       191.27       315.83 o
 -10    8    2       789.05       157.00      1954.19 o
  -9    8    2       528.54       121.66      1214.86 o
  -8    8    2      1023.36        57.46      1115.40 o
  -7    8    2      1462.30        69.89      1137.13 o
  -6    8    2      6271.06        40.83      5053.25 o
  -5    8    2      7937.03        59.44      5978.44 o
  -4    8    2      4046.23        61.31      3075.83 o
  -3    8    2      2055.72       122.54      2324.58 o
  -2    8    2      2862.25        49.70      2099.98 o
  -1    8    2      2563.40        48.30      2443.16 o
   0    8    2       733.87       131.79      1046.20 o
   1    8    2       169.78       414.94       731.26 o
   2    8    2       100.20       941.88       121.24 o
   3    8    2      -276.89       187.14       149.46 o
 -10    9    2      1324.23       128.14       926.74 o
  -9    9    2      1816.46        73.10      2026.43 o
  -8    9    2      2164.11       117.29      2262.54 o
  -7    9    2      1521.00       565.96      1096.55 o
  -6    9    2       476.11       249.32       549.39 o
  -5    9    2      6920.58       136.19      4153.44 o
  -4    9    2      1120.91       325.08      1858.75 o
  -3    9    2       176.89       236.54        23.21 o
  -2    9    2       400.00       346.33       844.83 o
  -1    9    2       316.13       479.61       337.78 o
   0    9    2       462.68       217.86       110.78 o
   1    9    2       644.65       249.01       225.56 o
 -10   10    2       540.56       472.63       737.85 o
  -9   10    2       474.80       295.50       259.59 o
  -8   10    2       199.37       563.59        50.19 o
  -7   10    2       589.03       270.60        37.86 o
  -6   10    2       815.67       266.34      1231.85 o
  -5   10    2      -398.40       209.96        47.92 o
  -4   10    2       223.20       359.48        15.10 o
  -3   10    2       -44.22      2923.56      1217.69 o
  -2   10    2       643.64       124.10       116.83 o
  -1   10    2       412.90       223.50       249.26 o
   0   10    2       127.92       707.03       385.48 o
  -8   11    2      2137.21       393.23       391.87 o
  -7   11    2       961.00       251.86       199.61 o
  -6   11    2       129.50      1813.06       182.82 o
  -5   11    2       142.56       874.38       570.46 o
  -4   11    2      1378.64       236.85       703.08 o
  -3   11    2       -31.14      8619.27       547.49 o
   0    0    3      6622.70         6.97      7330.64 o
  -1    1    3     68969.26        63.04     78407.37 o
   0    1    3    127699.02       109.41    127080.44 o
   1    1    3    107767.76        90.25    103497.00 o
  -3    2    3     49773.61        43.30     46835.94 o
  -2    2    3      8819.09        10.96      8904.43 o
  -1    2    3     14130.08         6.40     13992.06 o
   0    2    3      4352.04         6.15      4472.41 o
   1    2    3    126032.10       140.90    121007.13 o
   2    2    3     12973.21        20.34     14562.81 o
  -5    3    3      4394.36        15.52      4814.41 o
  -4    3    3      2363.90        11.76      2601.73 o
  -3    3    3      5310.04        15.92      5262.56 o
  -2    3    3     53139.47        40.32     53956.33 o
  -1    3    3     39184.20        31.36     37380.92 o
   0    3    3      8712.36        19.54      8105.71 o
   1    3    3     36244.54        18.49     36092.96 o
   2    3    3     58573.68        56.55     56505.85 o
   3    3    3     19968.52        27.88     20757.61 o
  -7    4    3      7508.22        19.98      7989.50 o
  -6    4    3     10966.28        24.01      9941.46 o
  -5    4    3     49970.13        52.42     49519.11 o
  -4    4    3     17463.62        21.72     16844.12 o
  -3    4    3    105125.09       122.54    105828.15 o
  -2    4    3     19234.92        18.84     18600.45 o
  -1    4    3     10985.14        52.42     10976.15 o
   0    4    3      2406.88        11.83      2680.79 o
   1    4    3     53958.64        93.51     47275.01 o
   2    4    3      3678.42         8.88      3866.37 o
   3    4    3      2135.36        13.47      1698.31 o
   4    4    3      2281.02        21.44      1964.94 o
  -9    5    3       457.96        63.36       718.19 o
  -8    5    3      2247.71        46.79      1943.47 o
  -7    5    3      3598.80        26.01      4070.37 o
  -6    5    3      4831.64        23.52      4713.82 o
  -5    5    3     14952.40        26.52     15095.20 o
  -4    5    3     30126.54        46.10     30357.49 o
  -3    5    3     18889.75        27.35     19426.54 o
  -2    5    3       532.69        43.69       538.06 o
  -1    5    3      8432.75        26.11      8654.09 o
   0    5    3     28506.95        36.60     29739.97 o
   1    5    3      7351.35        27.77      7428.01 o
   2    5    3      4155.09        45.56      3431.30 o
   3    5    3      2026.80        29.81      1806.76 o
   4    5    3      1378.64        52.42      1721.75 o
   5    5    3       173.45       106.50       246.71 o
 -11    6    3        27.14      1151.92       268.80 o
 -10    6    3      1938.64        48.02      1954.19 o
  -9    6    3      7640.51        37.82      6199.56 o
  -8    6    3      7825.17        30.69      8142.19 o
  -7    6    3      3481.00        54.91      3004.41 o
  -6    6    3     10471.43        28.62      9868.94 o
  -5    6    3     19532.86        33.99     17203.28 o
  -4    6    3     13822.70        29.48     13264.35 o
  -3    6    3     10932.79        35.76     10857.71 o
  -2    6    3      7593.38        29.81      7386.20 o
  -1    6    3      7623.04        35.52      7323.71 o
   0    6    3      1290.96        62.57       976.69 o
   1    6    3      1384.58        60.53      1435.73 o
   2    6    3      1516.32        59.44      1161.84 o
   3    6    3       823.69       132.02      1033.15 o
   4    6    3       143.28       430.56       118.58 o
   5    6    3       411.28       268.63        51.92 o
 -11    7    3       220.23       216.09       172.03 o
 -10    7    3       468.72        85.56       443.13 o
  -9    7    3       607.13       181.71      1324.47 o
  -8    7    3      3249.00        39.82      3271.94 o
  -7    7    3       483.12        84.64       426.25 o
  -6    7    3       978.44        52.13       751.10 o
  -5    7    3       572.64       130.64       449.97 o
  -4    7    3      4929.44        36.36      4322.09 o
  -3    7    3      2865.46        68.23      2532.00 o
  -2    7    3      4487.66        34.11      4870.75 o
  -1    7    3      1723.91        55.06      1678.35 o
   0    7    3       453.26        84.46       504.79 o
   1    7    3      1028.48        93.90       926.74 o
   2    7    3      2292.49        88.55      3628.50 o
   3    7    3       576.96       297.22      2114.84 o
   4    7    3       416.98       228.92       314.39 o
 -11    8    3       125.89       244.61        33.98 o
 -10    8    3       276.22       122.10       349.79 o
  -9    8    3       621.01        91.01       411.34 o
  -8    8    3      -184.14       127.46         7.14 o
  -7    8    3      2618.37        42.64      2312.89 o
  -6    8    3       982.82        62.73       713.85 o
  -5    8    3      1425.82       120.34      1085.85 o
  -4    8    3       772.84       124.77       249.26 o
  -3    8    3     13881.55        63.04     11482.31 o
  -2    8    3      2509.01        55.80      2148.48 o
  -1    8    3      3927.53        54.46      3035.55 o
   0    8    3      1178.55       149.33      1681.67 o
   1    8    3       768.95       164.35       443.13 o
   2    8    3       567.87       211.99      1192.39 o
   3    8    3       523.95       388.09       495.73 o
 -10    9    3       459.67       139.24        94.39 o
  -9    9    3       495.51       186.60       497.54 o
  -8    9    3      1683.46       133.17      1411.29 o
  -7    9    3      2568.46        89.30      2216.57 o
  -6    9    3       957.90       499.97      1315.64 o
  -5    9    3      1128.96       273.57      1545.11 o
  -4    9    3      1078.47       342.62      2048.35 o
  -3    9    3       877.34      1413.01      3276.58 o
  -2    9    3      5823.22        79.74      4927.42 o
  -1    9    3        77.97       809.40         4.10 o
   0    9    3       481.80       313.29      1054.07 o
   1    9    3       -24.80      6134.02       376.00 o
  -9   10    3       655.36        92.16       623.87 o
  -8   10    3      1473.02       529.46      1900.87 o
  -7   10    3       730.62       352.69      1655.21 o
  -6   10    3       971.57       319.69       861.39 o
  -5   10    3      -324.36       319.69       301.60 o
  -4   10    3       951.11       342.25       946.56 o
  -3   10    3       -23.72      7406.32      1589.99 o
  -2   10    3       218.74       287.30       129.40 o
  -1   10    3      -401.60       185.50        20.56 o
  -8   11    3       308.00      1476.10       426.25 o
  -7   11    3      -131.10      1729.73       266.15 o
  -6   11    3       445.21       266.67        37.37 o
  -5   11    3       971.57       299.29        27.27 o
  -4   11    3       440.58       357.21       369.75 o
  -3   11    3       -10.18     12430.02       155.46 o
  -1    1    4    177013.73       235.01    169964.46 o
   0    1    4     88452.71        59.60     89666.99 o
   1    1    4       283.92         8.88       245.44 o
  -3    2    4     91936.30        81.90     92329.07 o
  -2    2    4    156538.92       199.09    150181.85 o
  -1    2    4      6902.29         4.20      6974.61 o
   0    2    4     55300.23        34.11     56217.53 o
   1    2    4     20894.70        12.39     22775.77 o
   2    2    4     45092.52        40.07     46765.88 o
  -5    3    4      1273.78        19.27      1069.90 o
  -4    3    4     25246.03        21.44     25195.04 o
  -3    3    4     21149.88        22.00     22495.61 o
  -2    3    4     15193.03        26.63     14956.25 o
  -1    3    4     19650.43        12.18     20397.57 o
   0    3    4     17300.14        19.01     17192.67 o
   1    3    4     13416.59        18.15     14837.67 o
   2    3    4     19985.48        17.39     20968.11 o
   3    3    4       270.27        29.38       320.16 o
  -7    4    4      4667.62        30.14      4253.17 o
  -6    4    4      6283.73        27.25      7151.52 o
  -5    4    4     13140.04        20.98     13498.49 o
  -4    4    4     12505.95        26.73     12848.06 o
  -3    4    4      9872.41        15.44      9597.37 o
  -2    4    4      8547.00        13.99      8812.98 o
  -1    4    4     68664.96        62.41     69601.21 o
   0    4    4     14484.12        15.21     15505.79 o
   1    4    4      5016.89        21.81      5024.51 o
   2    4    4     19002.62        13.99     20166.96 o
   3    4    4     12347.65        23.23     11146.45 o
   4    4    4      8064.04        19.71      8127.59 o
  -9    5    4       450.71        85.19       656.64 o
  -8    5    4      1541.35        31.70      1715.03 o
  -7    5    4      1809.65        32.72      1363.05 o
  -6    5    4       772.84        55.50       671.25 o
  -5    5    4      5930.54        31.25      5742.92 o
  -4    5    4      7518.62        21.34      7008.46 o
  -3    5    4      1516.32        26.21      1426.54 o
  -2    5    4     24501.64        48.58     23813.71 o
  -1    5    4     11670.48        26.42     12674.28 o
   0    5    4      6629.22        19.45      5755.20 o
   1    5    4      5765.36        35.40      5506.13 o
   2    5    4     19479.78        63.04     20293.64 o
   3    5    4      4022.10        11.42      4290.21 o
   4    5    4      4275.85        97.81      3175.41 o
   5    5    4       158.76       183.60       186.11 o
 -11    6    4       319.34       133.40       138.77 o
 -10    6    4       251.54       107.33       315.83 o
  -9    6    4       229.83       117.51       323.06 o
  -8    6    4       -85.93       182.52       242.91 o
  -7    6    4     13298.70        74.65     12044.27 o
  -6    6    4     15515.19        43.43     16312.48 o
  -5    6    4      3790.86        28.09      3285.85 o
  -4    6    4     11931.19        57.91     10714.77 o
  -3    6    4     32880.57        59.75     31224.09 o
  -2    6    4     25036.73        74.30     22751.34 o
  -1    6    4     11528.32        35.05     10614.44 o
   0    6    4      6003.15        30.36      5749.06 o
   1    6    4      5234.52        50.84      4247.89 o
   2    6    4      4622.64        45.02      4391.56 o
   3    6    4      2607.12        73.79      2706.00 o
   4    6    4       212.58       444.79        24.79 o
   5    6    4       219.04       235.32        54.88 o
 -11    7    4       388.09       105.06       521.29 o
 -10    7    4       244.92       137.83       379.15 o
  -9    7    4       456.25       119.68       994.48 o
  -8    7    4      2357.10       150.55      2511.67 o
  -7    7    4      5279.48        40.20      4306.13 o
  -6    7    4      7770.42        40.83      7511.98 o
  -5    7    4      3831.61        42.90      3628.50 o
  -4    7    4      5207.07        38.19      4429.20 o
  -3    7    4      2009.73        62.88      2367.72 o
  -2    7    4      9110.70        33.64      8646.56 o
  -1    7    4      2242.97        45.43      2825.21 o
   0    7    4       571.21        78.15       762.24 o
   1    7    4      2230.67        84.64      2731.33 o
   2    7    4       664.61       185.50       664.97 o
   3    7    4       353.82       215.80        14.48 o
   4    7    4       110.88       856.73       534.31 o
 -11    8    4       575.04       149.33       387.07 o
 -10    8    4       594.87       101.61      1134.40 o
  -9    8    4       700.13        86.49       890.14 o
  -8    8    4       745.84        94.48      1363.05 o
  -7    8    4      5406.66        47.33      3667.62 o
  -6    8    4      7349.63        72.93      5380.69 o
  -5    8    4      1389.05        62.88      1324.47 o
  -4    8    4      1617.65       150.06      1164.60 o
  -3    8    4      3184.34        60.53      2399.34 o
  -2    8    4      1426.57        71.57      1342.20 o
  -1    8    4         0.20    194922.25       270.13 o
   0    8    4       363.66       365.96      1671.72 o
   1    8    4       885.06       188.51      1570.68 o
   2    8    4       264.71       280.23       307.25 o
   3    8    4        99.00       731.16       174.16 o
 -10    9    4       353.06        99.80         1.47 o
  -9    9    4        44.36       663.58         0.87 o
  -8    9    4       314.35       151.04       330.38 o
  -7    9    4       -99.60       316.84       116.83 o
  -6    9    4       609.10       350.44      1929.22 o
  -5    9    4      1199.24       209.38       837.79 o
  -4    9    4      1173.06       433.47      1827.47 o
  -3    9    4        18.15      2705.04        53.69 o
  -2    9    4       400.40       325.08       543.71 o
  -1    9    4       952.34       135.26      1526.08 o
   0    9    4       761.76       277.56      1507.16 o
   1    9    4       437.65       157.50       396.69 o
  -9   10    4        76.56       438.48        55.48 o
  -8   10    4        20.16      1599.20        70.22 o
  -7   10    4       607.62       354.95       597.85 o
  -6   10    4      1657.30       240.87       615.80 o
  -5   10    4      2221.24       674.44      2070.40 o
  -4   10    4       516.20       211.99       283.60 o
  -3   10    4       -10.50      8836.00       146.51 o
  -2   10    4       414.94       272.91       870.92 o
  -1   10    4       435.97       267.65       650.43 o
  -8   11    4       243.36       880.31       226.78 o
  -7   11    4       513.48       473.50       486.76 o
  -6   11    4       776.74       284.60      1172.90 o
  -5   11    4        -9.12     16162.04       336.29 o
  -4   11    4      1237.63       543.82       796.14 o
  -3   11    4       -20.43      5568.14       268.80 o
  -1    1    5     54084.15        26.63     59646.92 o
   0    1    5     75619.50        50.84     73038.86 o
   1    1    5     38052.30        24.50     37883.51 o
  -3    2    5     33867.04        22.00     33822.59 o
  -2    2    5     32083.97        24.40     31367.32 o
  -1    2    5     31552.42        14.44     33480.98 o
   0    2    5    151484.42       182.79    151471.03 o
   1    2    5     29546.17        22.18     29405.82 o
   2    2    5     16785.79        18.32     16488.75 o
  -5    3    5     24614.47        31.14     24607.35 o
  -4    3    5     24718.13        22.66     26959.84 o
  -3    3    5     25792.36        28.20     28305.60 o
  -2    3    5     29467.16        26.63     30611.94 o
  -1    3    5     40216.29        28.84     43684.32 o
   0    3    5      8353.96         9.06      7902.89 o
   1    3    5      2334.82        12.67      2092.56 o
   2    3    5      6972.25         6.97      6450.67 o
   3    3    5     12104.40        15.60     11647.74 o
  -7    4    5     10493.95        30.91      9057.88 o
  -6    4    5     20206.62        35.40     21392.29 o
  -5    4    5     17894.41        21.90     18074.20 o
  -4    4    5     42530.81        48.30     42758.57 o
  -3    4    5     10298.19        43.16     10144.30 o
  -2    4    5     66404.14        78.32     64528.09 o
  -1    4    5     39200.04        33.87     39733.56 o
   0    4    5     30691.54        34.81     31109.75 o
   1    4    5      9621.65        20.52      9502.42 o
   2    4    5      1956.29        54.61      2431.17 o
   3    4    5     10553.45        12.82     10111.71 o
   4    4    5        54.76       145.20       205.37 o
  -9    5    5       481.36        46.24       731.26 o
  -8    5    5      1558.67        38.44      1195.19 o
  -7    5    5     10401.96        31.58     10522.88 o
  -6    5    5      3633.68        33.18      3351.15 o
  -5    5    5      3942.58        30.47      3821.20 o
  -4    5    5       363.66        53.73       346.77 o
  -3    5    5     17482.13        30.69     16374.59 o
  -2    5    5       329.42        82.45       398.30 o
  -1    5    5      8286.46        19.18      8912.07 o
   0    5    5     12936.79        25.70     12811.37 o
   1    5    5      4362.60        29.70      3633.38 o
   2    5    5      1364.56        68.06      1137.13 o
   3    5    5        60.84        29.70       102.42 o
   4    5    5       781.76        50.98       849.54 o
   5    5    5      1175.12       470.02      1765.70 o
 -11    6    5       104.04      1054.95       312.96 o
 -10    6    5      2054.81        51.55      2419.21 o
  -9    6    5       247.43       110.88       255.69 o
  -8    6    5       -59.29       290.36        68.87 o
  -7    6    5      6696.15        40.45      5785.95 o
  -6    6    5      7556.82        34.46      5978.44 o
  -5    6    5      2311.69        45.02      2111.12 o
  -4    6    5      6938.89        25.70      7015.24 o
  -3    6    5      5123.70        29.27      5452.19 o
  -2    6    5      1383.10        21.62      1721.75 o
  -1    6    5      6824.41        33.52      6463.68 o
   0    6    5     17643.81        33.41     18413.20 o
   1    6    5      6041.95        49.42      6034.92 o
   2    6    5      5079.41        61.00      4494.09 o
   3    6    5       720.92        96.83       646.31 o
   4    6    5      1056.25       221.12      1728.47 o
   5    6    5       108.78       716.63       513.92 o
 -11    7    5      -469.16       177.42        46.25 o
 -10    7    5      -100.60       373.65       212.39 o
  -9    7    5       495.95       112.15       650.43 o
  -8    7    5       627.00       197.40       951.55 o
  -7    7    5       308.35       145.44       132.18 o
  -6    7    5      6572.34        45.83      5244.96 o
  -5    7    5      5769.92        89.87      4741.66 o
  -4    7    5     10886.84        42.77      8919.71 o
  -3    7    5      4399.67        50.55      3672.53 o
  -2    7    5      7826.94        71.06      6660.43 o
  -1    7    5      3225.10        31.92      2515.73 o
   0    7    5      8192.06        62.88      8062.03 o
   1    7    5      2772.02        96.63      2676.60 o
   2    7    5       228.31       243.98       515.76 o
   3    7    5       131.33       312.23       438.03 o
   4    7    5      -398.80       393.23        14.17 o
 -10    8    5      1096.93        80.46      1366.04 o
  -9    8    5       -75.17       603.19       711.69 o
  -8    8    5        -0.86    309881.49      3374.62 o
  -7    8    5      2504.00       121.22      3089.32 o
  -6    8    5      1085.04        79.92      1104.61 o
  -5    8    5     10697.76        74.13      9267.13 o
  -4    8    5      8727.30        90.06      7130.99 o
  -3    8    5      2534.12        64.96      2527.93 o
  -2    8    5       171.09       176.36        31.21 o
  -1    8    5      5173.92        70.73      4348.74 o
   0    8    5       741.47       111.94      1837.86 o
   1    8    5       351.56       364.43       726.89 o
   2    8    5       182.25       508.95       234.16 o
 -10    9    5      1042.64        90.06       692.39 o
  -9    9    5      1185.42        89.87      1002.15 o
  -8    9    5       149.82       358.34       259.59 o
  -7    9    5       287.64       155.75       286.33 o
  -6    9    5      1775.78       132.02      1454.20 o
  -5    9    5       867.30       306.25      1972.13 o
  -4    9    5       -16.48     17342.26       545.60 o
  -3    9    5        -9.61      7174.09       283.60 o
  -2    9    5        10.69      4975.89        17.05 o
  -1    9    5        18.75      2290.58       297.40 o
   0    9    5      -250.27       221.41        49.62 o
   1    9    5       176.36       549.90       305.84 o
  -9   10    5        96.63       467.86        90.50 o
  -8   10    5       287.64       237.47       267.48 o
  -7   10    5       341.88       267.00       510.26 o
  -6   10    5       512.12       302.41       223.14 o
  -5   10    5       301.02       436.39       131.25 o
  -4   10    5       -44.89      2351.28       110.78 o
  -3   10    5         7.18     26386.75       312.96 o
  -2   10    5       683.82       153.76       611.79 o
  -1   10    5       -18.40      3271.84        39.88 o
  -7   11    5      -257.28       518.93       164.68 o
  -6   11    5       595.36       256.00        82.23 o
  -5   11    5      1096.93       401.20       298.80 o
  -4   11    5       578.88       278.89       504.79 o
   0    0    6     97150.66        75.34     97062.50 o
  -1    1    6    110749.18        93.12    116902.42 o
   0    1    6     15737.70         7.45     16551.19 o
   1    1    6     32800.83        16.89     32891.02 o
  -3    2    6      1750.59        10.43      2085.16 o
  -2    2    6      8932.14        11.02      9306.14 o
  -1    2    6     41249.61        25.10     41067.95 o
   0    2    6     18303.38         9.06     18556.30 o
   1    2    6     13284.87         8.76     14203.55 o
   2    2    6     37306.92        35.52     36881.68 o
  -5    3    6      8125.22        14.21      8699.34 o
  -4    3    6      3721.00        12.32      3221.20 o
  -3    3    6     24164.70        35.40     24467.84 o
  -2    3    6     39152.54        33.18     39266.91 o
  -1    3    6     47899.70        33.99     48801.06 o
   0    3    6      8035.33         5.66      8437.04 o
   1    3    6     67106.90        57.91     68749.44 o
   2    3    6      6512.49        19.27      6079.02 o
   3    3    6      6647.14        22.18      7316.79 o
  -7    4    6       271.92        38.94       272.80 o
  -6    4    6       467.42        71.23       557.00 o
  -5    4    6      1376.41        50.27      1651.92 o
  -4    4    6     31524.00        50.84     31338.65 o
  -3    4    6     24551.76        32.83     24152.25 o
  -2    4    6     11519.73        32.72     11129.36 o
  -1    4    6     13474.57        22.18     13385.85 o
   0    4    6     21850.75        23.81     21487.13 o
   1    4    6     41963.52        64.80     41826.16 o
   2    4    6      2374.61        29.38      1820.55 o
   3    4    6      8219.24        16.65      7996.74 o
   4    4    6      2101.31        28.09      2439.16 o
  -9    5    6      1605.60        28.52      1622.44 o
  -8    5    6      4967.43        40.70      4641.83 o
  -7    5    6       611.08        44.89       724.71 o
  -6    5    6      5090.82        49.14      4143.01 o
  -5    5    6     27532.76        45.43     27079.61 o
  -4    5    6     17014.59        27.88     15911.69 o
  -3    5    6     15079.84        72.93     13982.49 o
  -2    5    6     16218.02        19.54     15274.78 o
  -1    5    6     18314.21        23.81     18744.27 o
   0    5    6      2875.10        31.02      2577.01 o
   1    5    6     10126.40        31.81     10095.43 o
   2    5    6       272.25       124.99       251.82 o
   3    5    6      1094.95        76.04       631.98 o
   4    5    6       108.16        38.44       218.33 o
   5    5    6        36.97      1143.79       223.14 o
 -11    6    6       327.97       204.78       236.64 o
 -10    6    6       690.64       123.43      1463.47 o
  -9    6    6       201.36       291.04      1803.32 o
  -8    6    6      9428.41        77.62      8556.45 o
  -7    6    6      3253.56        77.26      3048.95 o
  -6    6    6      2711.28        49.70      2467.23 o
  -5    6    6      5399.31        38.44      5572.41 o
  -4    6    6     26124.26        55.80     24670.89 o
  -3    6    6     12512.66        69.39     12249.50 o
  -2    6    6      8136.04        22.47      8178.76 o
  -1    6    6      3464.50        50.69      3474.11 o
   0    6    6      1653.24        44.49      1632.23 o
   1    6    6      4197.74        40.58      4407.67 o
   2    6    6       203.63       366.72       595.88 o
   3    6    6      1104.23        83.91      1369.03 o
   4    6    6      1124.26       170.56       821.46 o
   5    6    6      -185.23       255.36        55.48 o
 -10    7    6       553.66        91.01       660.80 o
  -9    7    6      1335.17        77.62      1195.19 o
  -8    7    6       573.12       170.04       390.27 o
  -7    7    6      1186.11       110.04       775.71 o
  -6    7    6      1262.38        55.95      1393.10 o
  -5    7    6      5741.09        43.16      4407.67 o
  -4    7    6      3560.51        79.57      3916.88 o
  -3    7    6      4617.20        49.70      4521.27 o
  -2    7    6      4055.14        34.22      3682.35 o
  -1    7    6      3893.76        32.95      3459.81 o
   0    7    6      1213.13        71.91       793.85 o
   1    7    6      1030.41       184.96      1441.87 o
   2    7    6       344.84       177.96       267.48 o
   3    7    6       891.62       167.18      1583.54 o
 -10    8    6       242.42       179.29       236.64 o
  -9    8    6       264.71       370.56       493.93 o
  -8    8    6      1676.08       414.12      1925.66 o
  -7    8    6       -76.04       793.55       219.52 o
  -6    8    6       382.20       151.04       346.77 o
  -5    8    6       -14.21      2070.25        13.27 o
  -4    8    6      2656.37        52.42      2247.17 o
  -3    8    6      2302.08       120.12      1688.31 o
  -2    8    6      3858.89        38.94      3736.59 o
  -1    8    6       777.85       142.32      1286.44 o
   0    8    6       177.69       210.25       136.87 o
   1    8    6       490.18       201.64      1324.47 o
   2    8    6       854.98       145.93       912.01 o
 -10    9    6        50.13       808.26        19.83 o
  -9    9    6       -93.90       954.81       136.87 o
  -8    9    6       734.41       330.51      1986.53 o
  -7    9    6       422.30       224.40      1420.43 o
  -6    9    6       922.34       176.89      2946.99 o
  -5    9    6        48.86      1668.72       134.05 o
  -4    9    6        28.41      5444.96      1786.17 o
  -3    9    6      6141.86       101.61      5297.86 o
  -2    9    6       405.22       144.48       835.44 o
  -1    9    6       150.55       297.56       414.63 o
   0    9    6       192.65       325.44        29.87 o
   1    9    6       335.62       355.32       625.89 o
  -9   10    6       110.25      1479.94       396.69 o
  -8   10    6         1.19     96211.63      1675.03 o
  -7   10    6       152.28       311.88       479.64 o
  -6   10    6      -217.56       555.54       646.31 o
  -5   10    6       368.64       692.22      1192.39 o
  -4   10    6       -15.05     22952.25      1035.75 o
  -3   10    6        19.80      6414.41       593.90 o
  -2   10    6      -140.42       283.25        91.27 o
  -1   10    6       449.02       145.44        36.87 o
  -6   11    6      -326.89       678.08        79.32 o
  -5   11    6       404.41       326.89        80.04 o
  -1    1    7     21173.16         9.55     23156.13 o
   0    1    7     11406.24        10.82     12070.94 o
   1    1    7     58307.76        43.96     62528.29 o
  -3    2    7     62915.69        67.08     62245.17 o
  -2    2    7      2090.32        12.74      2107.40 o
  -1    2    7     20506.24        14.36     21333.12 o
   0    2    7       799.76         7.95       833.11 o
   1    2    7     36676.08        26.73     34842.68 o
   2    2    7      1624.90        20.34      1548.30 o
  -5    3    7     50683.52        54.32     49862.02 o
  -4    3    7     25580.80        19.89     27052.97 o
  -3    3    7     59053.86        75.34     60221.73 o
  -2    3    7     31367.95        31.58     30061.97 o
  -1    3    7      1153.96         8.07      1075.21 o
   0    3    7     32573.03        24.40     32466.58 o
   1    3    7      2946.32         5.43      2920.68 o
   2    3    7      3810.59        14.14      4029.15 o
   3    3    7     10995.62        23.52     10439.99 o
  -7    4    7      4655.33        34.11      4413.05 o
  -6    4    7      3950.12        19.36      4085.88 o
  -5    4    7       426.01        57.91       358.93 o
  -4    4    7      1199.93        36.36      1048.82 o
  -3    4    7     14832.80        27.88     14203.55 o
  -2    4    7      3267.27        17.14      3048.95 o
  -1    4    7     25895.25        28.09     26141.92 o
   0    4    7       513.02        25.81       534.31 o
   1    4    7      1744.73        20.88      1482.12 o
   2    4    7      5059.48        25.91      4916.06 o
   3    4    7      7508.22        13.18      7781.01 o
   4    4    7      1283.07        40.58      1038.36 o
  -9    5    7      1629.74        48.72      1269.07 o
  -8    5    7      3072.48        22.47      2581.12 o
  -7    5    7       269.94       102.01       446.54 o
  -6    5    7     10298.19        36.48      9220.42 o
  -5    5    7      3141.60        41.73      2651.52 o
  -4    5    7     11534.76        81.00     11378.44 o
  -3    5    7     29005.50        43.30     29837.79 o
  -2    5    7      3683.28        11.29      3711.88 o
  -1    5    7     17350.16        24.70     16728.73 o
   0    5    7     11612.22        40.96     10597.76 o
   1    5    7      8591.44        27.25      8399.90 o
   2    5    7      1901.83        59.75      2193.75 o
   3    5    7      6737.13        70.90      5700.05 o
   4    5    7       428.08       160.28       609.79 o
   5    5    7       255.36       195.72       395.08 o
 -10    6    7       -23.23      1052.35       215.94 o
  -9    6    7       614.54        62.57       656.64 o
  -8    6    7      4744.45       109.83      3937.18 o
  -7    6    7      5680.64        62.73      4820.03 o
  -6    6    7     14153.86        60.37     12151.13 o
  -5    6    7      9952.06        43.69      8706.89 o
  -4    6    7      1490.73        79.21      1189.60 o
  -3    6    7     11549.80        41.73     10556.13 o
  -2    6    7      2162.25        37.82      1879.75 o
  -1    6    7     20874.47        59.91     20839.34 o
   0    6    7       478.73       158.26       330.38 o
   1    6    7        -2.66      7779.24        90.50 o
   2    6    7      1210.34        67.40      1312.71 o
   3    6    7      1353.50        70.56      1482.12 o
   4    6    7       623.50       270.27       310.10 o
 -10    7    7        77.26       279.22        43.54 o
  -9    7    7        25.10      6895.64       160.55 o
  -8    7    7      -140.19       379.86       312.96 o
  -7    7    7      1324.96       147.87      1115.40 o
  -6    7    7      6621.08        53.88      5860.09 o
  -5    7    7      1279.49        49.70      1357.08 o
  -4    7    7       319.69       220.23       679.66 o
  -3    7    7     10457.11        48.44      9337.40 o
  -2    7    7      9539.43        48.86      9050.18 o
  -1    7    7       412.09        75.00       526.85 o
   0    7    7       350.06       242.42       597.85 o
   1    7    7       835.79       112.57       926.74 o
   2    7    7       245.86       503.10       160.55 o
   3    7    7       256.96       214.62       127.56 o
 -10    8    7        24.50      1735.56       251.82 o
  -9    8    7       390.46       385.73       538.06 o
  -8    8    7      2906.29       292.41      3436.04 o
  -7    8    7      2293.45       169.52      2320.68 o
  -6    8    7      1408.50       162.05      1848.29 o
  -5    8    7      1119.57        68.39      1035.75 o
  -4    8    7        59.44       737.12        94.39 o
  -3    8    7       740.93       136.66      1214.86 o
  -2    8    7       400.80       146.41       417.93 o
  -1    8    7      1270.92        60.22      1339.24 o
   0    8    7       623.50       106.09       740.05 o
   1    8    7        75.52       759.00       179.55 o
   2    8    7      -181.71       208.80       101.61 o
  -9    9    7       408.44       171.35       137.82 o
  -8    9    7       170.82       342.99       270.13 o
  -7    9    7       -38.56      1190.94        25.61 o
  -6    9    7       164.10       251.86        33.98 o
  -5    9    7       446.05       176.89       538.06 o
  -4    9    7      1651.61       897.00      1890.30 o
  -3    9    7         4.97     23152.67       111.64 o
  -2    9    7       -88.17       303.11       139.73 o
  -1    9    7       221.41       447.32      1950.61 o
   0    9    7         1.74     31014.73       345.26 o
  -8   10    7       216.09       271.59       185.01 o
  -7   10    7       642.62       135.26       369.75 o
  -6   10    7        10.76     13062.20      1069.90 o
  -5   10    7        36.97      3330.44      1432.66 o
  -4   10    7        10.11     25766.67       380.73 o
  -3   10    7        10.43     15165.92       737.85 o
  -2   10    7       621.50       249.64       789.30 o
  -1    1    8      7383.96         5.90      7845.42 o
   0    1    8     37670.93        28.94     36664.32 o
   1    1    8     31261.78        22.09     30739.56 o
  -3    2    8      8504.53         9.61      9181.59 o
  -2    2    8      5916.69        16.97      5215.68 o
  -1    2    8    119135.43       151.29    120304.05 o
   0    2    8     30618.00        20.43     29253.29 o
   1    2    8      6331.38         8.58      6733.31 o
   2    2    8      4423.58        19.27      4708.26 o
  -5    3    8      4580.58        19.36      4769.57 o
  -4    3    8      5679.13        19.80      4697.16 o
  -3    3    8     27748.90        33.06     28020.27 o
  -2    3    8     24960.84        27.88     24785.47 o
  -1    3    8     45067.04        32.72     47415.95 o
   0    3    8     23740.65        20.79     24721.78 o
   1    3    8     16424.99        12.96     16240.18 o
   2    3    8     10652.30         9.67     10857.71 o
   3    3    8     11172.49        20.52     11473.63 o
  -7    4    8      8201.11        38.81      7752.47 o
  -6    4    8      6137.16        18.40      6353.50 o
  -5    4    8     10459.15        33.29      9998.05 o
  -4    4    8      4700.47        49.84      4758.40 o
  -3    4    8      5893.63        24.40      5718.41 o
  -2    4    8      4540.06        17.39      4575.88 o
  -1    4    8     16522.53        19.71     15495.71 o
   0    4    8      1262.38        17.14      1164.60 o
   1    4    8     11280.56        19.18     10572.77 o
   2    4    8       165.89       105.68       114.22 o
   3    4    8       906.61        12.25      1015.01 o
   4    4    8       948.02        28.30       768.96 o
  -9    5    8      1133.00        86.12      1444.95 o
  -8    5    8       191.27       209.67       362.01 o
  -7    5    8      3999.30        89.87      2820.91 o
  -6    5    8     18675.96        60.84     17652.19 o
  -5    5    8      5505.64        45.97      4984.42 o
  -4    5    8       137.36       422.71       191.68 o
  -3    5    8      2927.89        26.63      2564.70 o
  -2    5    8     20759.05        35.88     21641.69 o
  -1    5    8       192.65        50.84       181.72 o
   0    5    8      1385.33        30.36      1126.24 o
   1    5    8      4943.50        25.91      4322.09 o
   2    5    8      2499.00        52.56      2133.50 o
   3    5    8       322.56       201.07       404.79 o
   4    5    8       568.82       147.14       512.09 o
   5    5    8       448.17       248.69       924.28 o
 -10    6    8        56.55       623.50        85.19 o
  -9    6    8        76.56       218.45        85.94 o
  -8    6    8       -12.89      4678.56       156.47 o
  -7    6    8       846.23        72.76       807.60 o
  -6    6    8        13.69      2919.24       159.53 o
  -5    6    8      5109.39        58.52      4680.53 o
  -4    6    8      1171.01        98.21      1056.70 o
  -3    6    8      5312.95        40.70      4510.39 o
  -2    6    8      1365.30        19.98       764.47 o
  -1    6    8      4191.27        19.45      3821.20 o
   0    6    8      5283.84        61.15      4106.61 o
   1    6    8      6637.36        43.16      5440.24 o
   2    6    8      1649.17        60.53      2159.76 o
   3    6    8       139.71       266.34       271.46 o
   4    6    8       870.25       269.29      1025.36 o
 -10    7    8      -192.38       328.33       284.97 o
  -9    7    8      -131.79       655.36       239.14 o
  -8    7    8       347.08       242.11       249.26 o
  -7    7    8      -254.40       212.28         2.37 o
  -6    7    8      3490.45       107.33      3212.01 o
  -5    7    8      1455.42        72.42      1312.71 o
  -4    7    8      7240.31        40.58      6476.70 o
  -3    7    8      1276.63        75.52      1345.17 o
  -2    7    8        58.06       830.02       380.73 o
  -1    7    8      3435.13        32.72      3221.20 o
   0    7    8      5102.24        79.74      4786.36 o
   1    7    8      1122.25       109.83      1223.34 o
   2    7    8       712.36       145.20       718.19 o
   3    7    8       652.80       117.94       247.98 o
 -10    8    8       568.35       206.50       654.57 o
  -9    8    8       950.49       442.26      1950.61 o
  -8    8    8       685.92       390.85      1460.38 o
  -7    8    8      1733.06       125.22      1573.89 o
  -6    8    8      6239.42        62.57      4803.18 o
  -5    8    8      9040.21       100.20      7309.86 o
  -4    8    8      3896.26        63.68      3374.62 o
  -3    8    8      1753.93       102.21      2085.16 o
  -2    8    8       397.60       309.06       642.20 o
  -1    8    8       127.92       441.00      1277.74 o
   0    8    8       203.35       320.41       793.85 o
   1    8    8        64.80      1094.95       305.84 o
   2    8    8      -192.38       241.80         6.92 o
  -9    9    8       223.80       285.27       312.96 o
  -8    9    8       302.41       232.26       186.11 o
  -7    9    8       261.79       216.09        59.78 o
  -6    9    8       790.17       139.95      2111.12 o
  -5    9    8      -519.84       131.56       190.56 o
  -4    9    8      1108.89       656.90      1020.18 o
  -3    9    8      -451.14       190.72       109.93 o
  -2    9    8       -60.06       434.31       125.74 o
  -1    9    8       140.66       690.64       178.46 o
   0    9    8       171.09       321.13       105.73 o
  -8   10    8        32.26      1604.00       189.44 o
  -7   10    8      -114.70       802.02        20.19 o
  -6   10    8       -68.23       791.30       340.76 o
  -5   10    8       -83.72      1743.06        59.16 o
  -4   10    8       662.03       424.36       250.54 o
  -3   10    8       196.28       370.56       103.24 o
  -2   10    8       509.86       271.59       124.84 o
   0    0    9     91095.31        81.90     94955.23 o
  -1    1    9      2701.92         5.81      2999.97 o
   0    1    9     58874.17        50.13     58231.72 o
   1    1    9     22876.56        18.75     22434.93 o
  -3    2    9     16235.86        10.05     15687.80 o
  -2    2    9      9922.15        16.32      9345.23 o
  -1    2    9      6063.74        10.30      6340.60 o
   0    2    9      2184.63         5.71      2447.17 o
   1    2    9     26185.71        27.25     26063.43 o
   2    2    9     19920.50        22.47     20006.32 o
  -5    3    9      5189.76        12.74      5488.12 o
  -4    3    9      4522.56        23.23      4247.89 o
  -3    3    9      9296.82        20.88      9716.71 o
  -2    3    9      3179.83        14.75      3550.89 o
  -1    3    9      2397.08        16.97      2503.56 o
   0    3    9     11012.40        14.21     11061.13 o
   1    3    9      4684.03        13.62      4060.04 o
   2    3    9      3626.45        11.29      3004.41 o
   3    3    9      2631.69        34.11      2411.25 o
  -7    4    9       530.38        49.00       757.77 o
  -6    4    9      4184.80        14.21      3836.23 o
  -5    4    9     12544.00        39.56     10874.59 o
  -4    4    9      6696.15        35.40      6047.50 o
  -3    4    9     32116.22        47.61     31081.19 o
  -2    4    9     29939.38        45.02     28305.60 o
  -1    4    9      7637.01         8.82      6893.70 o
   0    4    9     15423.16        19.71     15465.49 o
   1    4    9      9804.96        21.53      9716.71 o
   2    4    9     16286.86        29.05     15395.09 o
   3    4    9       267.98         9.92       255.69 o
   4    4    9       746.93        70.73      1181.24 o
  -9    5    9       435.56        95.06       833.11 o
  -8    5    9      1368.26        37.70      1799.88 o
  -7    5    9      1346.16        80.82       916.91 o
  -6    5    9      5289.65        53.58      4306.13 o
  -5    5    9       -42.38       674.44        63.60 o
  -4    5    9     18225.00        92.16     16405.68 o
  -3    5    9      3005.23        32.49      2786.61 o
  -2    5    9      1842.13        39.06      1879.75 o
  -1    5    9      1733.89        32.95      1628.96 o
   0    5    9      7689.54        25.10      7709.75 o
   1    5    9      3776.10        26.42      3891.59 o
   2    5    9      4718.32        43.69      4295.51 o
   3    5    9        49.84       541.03       499.34 o
   4    5    9        69.89       346.70        26.43 o
   5    5    9       239.94       210.54       431.28 o
 -10    6    9       845.65        90.25       159.53 o
  -9    6    9      1476.10        54.46      1203.60 o
  -8    6    9      2104.06       259.85      3184.54 o
  -7    6    9       777.85        84.64       619.83 o
  -6    6    9      2363.90        68.06      2308.99 o
  -5    6    9     11102.84        55.35      9423.66 o
  -4    6    9      8383.23        41.86      7414.06 o
  -3    6    9       790.73        57.61       856.64 o
  -2    6    9      1234.12        55.20       969.11 o
  -1    6    9      3727.10        17.81      3393.46 o
   0    6    9        59.60       335.62       123.93 o
   1    6    9       991.62        51.70       828.44 o
   2    6    9       488.85        95.84      1128.96 o
   3    6    9       147.14       322.56       656.64 o
   4    6    9       261.15       230.13       355.87 o
 -10    7    9       507.60       317.55      1145.34 o
  -9    7    9       551.78       643.64      1444.95 o
  -8    7    9       538.24       189.34      1101.92 o
  -7    7    9      1585.63       124.55      1306.85 o
  -6    7    9      2328.06       138.77      2015.51 o
  -5    7    9       206.21       212.87       119.47 o
  -4    7    9      3680.85        48.02      3512.40 o
  -3    7    9        43.82      1012.51       161.58 o
  -2    7    9      3328.14        22.37      2651.52 o
  -1    7    9       360.62       176.89       726.89 o
   0    7    9       -47.61       527.62        64.25 o
   1    7    9       -29.38      1207.56        59.78 o
   2    7    9       187.69       510.31      1134.40 o
   3    7    9       586.61       108.58       432.96 o
  -9    8    9       881.50       315.77       246.71 o
  -8    8    9       275.89       304.85       429.60 o
  -7    8    9      2582.67       105.68      2340.22 o
  -6    8    9       609.10       140.42      1004.72 o
  -5    8    9       323.28       150.55       258.29 o
  -4    8    9      1081.09       192.93      1678.35 o
  -3    8    9      2242.02        90.25      1738.58 o
  -2    8    9      4930.85        28.73      4553.99 o
  -1    8    9       152.77       894.61       308.67 o
   0    8    9       894.01       128.82      1046.20 o
   1    8    9       117.94       613.06       564.67 o
  -9    9    9       668.22       187.69         1.28 o
  -8    9    9       247.75       381.03       432.96 o
  -7    9    9       281.90       278.22       557.00 o
  -6    9    9       -12.25      8751.60       399.92 o
  -5    9    9       864.36        85.93       441.42 o
  -4    9    9      2398.06        89.87       986.84 o
  -3    9    9      1050.41       191.55       213.57 o
  -2    9    9      1427.33       149.33      1405.22 o
  -1    9    9      -155.75       967.21        43.54 o
   0    9    9        19.01      3112.52        37.37 o
  -7   10    9       782.32       162.05      1564.27 o
  -6   10    9       609.60       185.78       225.56 o
  -5   10    9       -37.09      5592.05       241.65 o
  -4   10    9       673.40       291.73       486.76 o
  -3   10    9       785.12       176.09       343.76 o
  -1    1   10      9070.66         7.67      9135.10 o
   0    1   10     27350.54        26.94     27749.87 o
   1    1   10     48312.04        45.97     46556.01 o
  -3    2   10      9023.10        20.34      8996.34 o
  -2    2   10     43898.63        60.37     42808.81 o
  -1    2   10     11408.38        13.54     10908.39 o
   0    2   10      1780.84         7.34      1561.06 o
   1    2   10     22004.76        27.25     22922.64 o
   2    2   10      9264.06        15.37      9057.88 o
  -5    3   10      1450.85        24.21      1625.70 o
  -4    3   10     10198.98        24.80      8881.52 o
  -3    3   10      6457.73        37.70      6509.32 o
  -2    3   10     13374.92        33.99     11595.37 o
  -1    3   10      6774.94        13.47      6257.06 o
   0    3   10      6493.14         9.24      6135.97 o
   1    3   10     12407.73        15.13     12231.58 o
   2    3   10      3520.05        14.29      3384.04 o
   3    3   10      3527.17        11.76      3483.67 o
  -7    4   10       290.02       100.00       504.79 o
  -6    4   10      1021.44        79.39       989.38 o
  -5    4   10      2065.70        39.94      1529.24 o
  -4    4   10      6448.09        38.94      6418.20 o
  -3    4   10      2472.08        28.73      1769.10 o
  -2    4   10     14080.20        29.59     13858.31 o
  -1    4   10      6786.46        11.42      6860.13 o
   0    4   10     20750.40        16.65     19392.70 o
   1    4   10       763.42        11.36       914.46 o
   2    4   10      3202.43         3.72      3239.60 o
   3    4   10      3444.52        36.24      2933.82 o
   4    4   10      3094.70        79.21      3550.89 o
  -9    5   10       371.33       134.56       408.06 o
  -8    5   10         2.37      5355.31       360.47 o
  -7    5   10       552.72       154.75       286.33 o
  -6    5   10       496.40       165.89       640.15 o
  -5    5   10      1456.19        70.56      1423.49 o
  -4    5   10      2772.02        75.86      2643.19 o
  -3    5   10      5826.27        36.72      5464.15 o
  -2    5   10     10886.84        38.19      9748.66 o
  -1    5   10      8388.73        14.14      7624.68 o
   0    5   10       974.06        36.72      1104.61 o
   1    5   10      2521.04        25.00      2371.66 o
   2    5   10       317.55       122.54       333.33 o
   3    5   10      3178.70        67.08      3560.54 o
   4    5   10       112.15       227.41       231.68 o
   5    5   10       227.41       172.92       134.05 o
 -10    6   10      -139.71       493.28        43.01 o
  -9    6   10       -53.14      1867.97        52.51 o
  -8    6   10       168.48       635.54       711.69 o
  -7    6   10      1722.25       172.40      1557.87 o
  -6    6   10      4894.40        57.61      4763.98 o
  -5    6   10      1658.12        82.81      1748.73 o
  -4    6   10      1431.11        63.68      1150.83 o
  -3    6   10      7418.38        42.77      6372.87 o
  -2    6   10     17479.48        55.20     16582.45 o
  -1    6   10       895.21        28.41       805.30 o
   0    6   10      4315.18        20.88      3594.44 o
   1    6   10      1129.63        47.33      1466.57 o
   2    6   10       168.48       201.64       671.25 o
   3    6   10       293.09       194.60       625.89 o
   4    6   10        75.86       510.31       151.45 o
  -9    7   10      -113.85      1217.31       245.44 o
  -8    7   10      5227.29        78.68      3341.78 o
  -7    7   10      1241.15       301.02      2455.18 o
  -6    7   10      1739.72       218.15      1336.28 o
  -5    7   10       561.22       112.15       705.23 o
  -4    7   10      2622.46        58.37      1782.75 o
  -3    7   10      4264.09        48.02      3337.10 o
  -2    7   10      2249.60       116.42      1990.14 o
  -1    7   10       127.46       157.25       597.85 o
   0    7   10       102.41       225.00       331.85 o
   1    7   10        51.70      1930.72       692.39 o
   2    7   10         2.76     10440.75        15.42 o
  -9    8   10       -16.81      7805.72       135.93 o
  -8    8   10       190.72       416.57       287.71 o
  -7    8   10      1280.92       101.20       642.20 o
  -6    8   10       946.18       114.28      1408.25 o
  -5    8   10         6.97      5762.33       427.92 o
  -4    8   10       897.60       129.05       493.93 o
  -3    8   10        63.52      1400.26       348.28 o
  -2    8   10         5.52      7945.94       161.58 o
  -1    8   10       167.18      1355.71        58.54 o
   0    8   10       561.69       106.30       944.07 o
   1    8   10       216.97       291.04        20.56 o
  -8    9   10       427.25       208.51       327.44 o
  -7    9   10       -51.84      1256.70       212.39 o
  -6    9   10       156.75       432.22        54.28 o
  -5    9   10      1120.24       127.24       382.31 o
  -4    9   10       404.81       317.91       157.49 o
  -3    9   10      -154.75       583.22        88.21 o
  -2    9   10      -124.99       538.24       204.21 o
  -1    9   10       200.51       196.00       492.13 o
  -6   10   10      -651.27       183.33       538.06 o
  -5   10   10       212.28      1018.89       434.65 o
  -4   10   10      -409.66      1073.22       488.55 o
  -1    1   11     14918.18        11.42     14631.29 o
   0    1   11     32335.23        25.60     29197.93 o
   1    1   11       396.81        12.74       474.34 o
  -3    2   11      4265.40        22.47      4630.81 o
  -2    2   11      7170.70        17.31      7213.27 o
  -1    2   11       824.84        22.56       951.55 o
   0    2   11     16284.31        15.44     15789.37 o
   1    2   11      8716.09        19.01      7823.92 o
   2    2   11      1892.25        17.72      2041.03 o
  -5    3   11      4583.29        10.50      4619.80 o
  -4    3   11     30081.43        57.76     28482.96 o
  -3    3   11     30874.00        42.64     29267.14 o
  -2    3   11      3640.92        26.01      3351.15 o
  -1    3   11     26539.67        29.05     26615.30 o
   0    3   11     13693.68        15.68     12875.60 o
   1    3   11      4324.38        13.10      3677.43 o
   2    3   11       321.48        35.05       270.13 o
   3    3   11      7588.15        17.39      6779.90 o
  -7    4   11         4.97      3375.61       168.86 o
  -6    4   11      6034.18        43.43      5488.12 o
  -5    4   11      7189.34        36.72      7192.66 o
  -4    4   11      4060.24        71.57      3483.67 o
  -3    4   11      3505.82        38.19      3652.93 o
  -2    4   11      5384.62        23.33      4763.98 o
  -1    4   11      8819.09         8.18      8113.00 o
   0    4   11      1433.38        12.67      1339.24 o
   1    4   11       863.18         8.82       823.78 o
   2    4   11      1608.01        28.94      1772.51 o
   3    4   11       263.09        37.82       365.09 o
   4    4   11       221.71       108.99       366.64 o
  -9    5   11        72.93      1244.68       830.77 o
  -8    5   11       604.18       160.02      1161.84 o
  -7    5   11      2809.00       227.10      2999.97 o
  -6    5   11      6004.70        83.54      4652.87 o
  -5    5   11       716.10       111.30       593.90 o
  -4    5   11      3138.24        86.12      2655.69 o
  -3    5   11      6660.19        51.55      6079.02 o
  -2    5   11      1118.90        65.61      1007.29 o
  -1    5   11      3933.80        19.80      3633.38 o
   0    5   11       589.52        30.58       398.30 o
   1    5   11      2480.04        26.32      2077.77 o
   2    5   11        18.66      1022.72       242.91 o
   3    5   11       -26.42       807.13        80.04 o
   4    5   11       436.81       187.14       524.99 o
  -9    6   11       192.93       464.40       282.24 o
  -8    6   11       145.20       357.97        56.70 o
  -7    6   11       142.80       305.20       300.20 o
  -6    6   11      1769.88       109.83      1897.34 o
  -5    6   11       854.39       114.06       892.55 o
  -4    6   11      8029.95        51.27      6739.96 o
  -3    6   11       596.34       116.86       609.79 o
  -2    6   11       755.15        68.06       726.89 o
  -1    6   11       685.39        25.70       460.33 o
   0    6   11        -0.45     79045.32      2911.93 o
   1    6   11       379.08       101.61      1301.00 o
   2    6   11       249.01       171.09      1104.61 o
   3    6   11        48.86       654.34       304.42 o
  -9    7   11      -223.80       342.99       180.63 o
  -8    7   11      -198.53       411.28       101.61 o
  -7    7   11       195.44       330.15         3.62 o
  -6    7   11       922.94       269.94       300.20 o
  -5    7   11      3116.99        51.41      2077.77 o
  -4    7   11      3431.62        69.56      2829.52 o
  -3    7   11      1369.74        57.15       703.08 o
  -2    7   11       362.14       287.98       398.30 o
  -1    7   11      4893.00        19.80      4085.88 o
   0    7   11       112.36       290.02       740.05 o
   1    7   11        38.44      1521.00      1093.87 o
   2    7   11        12.60      3930.04         5.51 o
  -8    8   11      -102.62       711.82       172.03 o
  -7    8   11      1241.15       130.87       495.73 o
  -6    8   11       853.22       142.32       902.25 o
  -5    8   11       295.50       205.92       502.97 o
  -4    8   11      3197.90        94.28      2684.98 o
  -3    8   11      1313.34        96.04      1118.10 o
  -2    8   11      1316.24        57.00       198.46 o
  -1    8   11       172.66       172.92       629.95 o
   0    8   11       243.98       136.19       733.46 o
  -7    9   11       542.42       190.99       458.60 o
  -6    9   11       450.29       455.40       339.27 o
  -5    9   11      2383.39       182.25      1469.67 o
  -4    9   11       910.83       177.96       229.23 o
  -3    9   11       645.16       154.75         7.36 o
  -2    9   11      -105.88       929.64        82.23 o
   0    0   12      9543.34        12.53      8722.01 o
  -1    1   12     20087.39        17.47     18523.23 o
   0    1   12     16633.26        14.06     17362.94 o
   1    1   12      1479.94         7.24      1178.46 o
  -3    2   12      3330.44        24.60      3084.82 o
  -2    2   12      3992.98        19.62      3952.43 o
  -1    2   12      5741.09        15.76      5512.14 o
   0    2   12      1553.15        10.43      1118.10 o
   1    2   12     16853.23        25.50     16013.98 o
   2    2   12       827.71        14.21      1002.15 o
  -5    3   12       819.68        76.39       787.02 o
  -4    3   12       883.28        43.96       784.75 o
  -3    3   12      1375.67        36.00       870.92 o
  -2    3   12     17022.42        28.30     16718.26 o
  -1    3   12     16897.40        25.91     14995.89 o
   0    3   12      1301.77        13.91      1292.25 o
   1    3   12     19779.61        29.70     18292.55 o
   2    3   12      8598.85        13.10      7924.50 o
   3    3   12      2297.28        26.42      2197.55 o
  -7    4   12       320.05       116.42       621.85 o
  -6    4   12       572.64        83.72       617.81 o
  -5    4   12      1718.93        62.41      1522.91 o
  -4    4   12      2252.45        91.78      2270.25 o
  -3    4   12      5864.50        34.11      5476.13 o
  -2    4   12      1654.86        32.04      1303.92 o
  -1    4   12       193.49        60.22        76.46 o
   0    4   12       352.31        24.40       215.94 o
   1    4   12      6531.87         9.55      6003.51 o
   2    4   12       764.52        19.01       692.39 o
   3    4   12       496.84        51.41       683.89 o
   4    4   12       171.35       281.90       176.31 o
  -9    5   12      -171.87       303.11       417.93 o
  -8    5   12       995.40       148.35      1806.76 o
  -7    5   12       991.62       109.62      1399.15 o
  -6    5   12       437.23       364.05       726.89 o
  -5    5   12     10922.34        60.68      8407.32 o
  -4    5   12     12119.81        84.82     11052.62 o
  -3    5   12      6090.24        44.89      5315.56 o
  -2    5   12      1334.44        64.48      1203.60 o
  -1    5   12     10701.90        16.73      9957.61 o
   0    5   12      6408.00        18.92      6627.44 o
   1    5   12      3124.81        57.61      3004.41 o
   2    5   12       287.30        82.81       782.49 o
   3    5   12        -8.12      4796.95        66.87 o
   4    5   12       522.58       163.07       176.31 o
  -9    6   12        22.37      3935.05       566.60 o
  -8    6   12        70.56      1450.85       178.46 o
  -7    6   12      1080.44       124.10      1237.54 o
  -6    6   12       222.90       303.80       429.60 o
  -5    6   12       872.61       102.62       868.53 o
  -4    6   12       759.00        83.91       686.01 o
  -3    6   12      3148.33        64.48      2459.20 o
  -2    6   12       321.84       117.72       323.06 o
  -1    6   12       764.52        36.12       656.64 o
   0    6   12       155.00       201.92       757.77 o
   1    6   12        65.77       444.37      1007.29 o
   2    6   12        69.56       390.46       133.11 o
   3    6   12       152.03       381.81       611.79 o
  -8    7   12       256.32       381.81       683.89 o
  -7    7   12       827.71       149.33       458.60 o
  -6    7   12       265.69       325.08       235.40 o
  -5    7   12      1037.48        86.68       490.34 o
  -4    7   12      1299.60        63.52      1096.55 o
  -3    7   12       724.69       111.72       393.47 o
  -2    7   12       387.70       232.56       223.14 o
  -1    7   12       441.00       178.76       481.42 o
   0    7   12      -144.24       228.01       131.25 o
   1    7   12        34.81      1011.24       497.54 o
  -8    8   12       -77.44      1637.01       152.45 o
  -7    8   12      1113.56       130.64       472.57 o
  -6    8   12       184.14       924.16       137.82 o
  -5    8   12       535.00       136.19       403.17 o
  -4    8   12      1752.26        94.67       777.96 o
  -3    8   12       351.94       255.04       589.96 o
  -2    8   12       474.80       174.50       686.01 o
  -1    8   12       562.64       216.38       436.34 o
   0    8   12       -29.16      2509.01        18.07 o
  -6    9   12       438.06       900.60       229.23 o
  -5    9   12       779.53       329.42       414.63 o
  -4    9   12       488.41       240.87       340.76 o
  -3    9   12      1401.00       213.45      1237.54 o
  -1    1   13     27334.01        25.10     26325.51 o
   0    1   13      1226.40        13.03      1181.24 o
   1    1   13     13363.36        12.82     13479.68 o
  -3    2   13      9040.21        27.14      7960.58 o
  -2    2   13     15627.50        29.81     13134.12 o
  -1    2   13        -2.22      5353.85        47.36 o
   0    2   13      9779.23        10.43      8691.79 o
   1    2   13      1941.28        14.06      1745.34 o
   2    2   13      5557.70        31.25      4537.62 o
  -5    3   13      3880.04        76.91      3139.02 o
  -4    3   13      7529.03        36.84      6496.27 o
  -3    3   13      3267.27        31.92      3116.38 o
  -2    3   13      7940.59        23.91      8340.64 o
  -1    3   13      4446.22        25.91      3445.54 o
   0    3   13      5090.82         9.80      5030.25 o
   1    3   13       180.10        64.80       250.54 o
   2    3   13      4994.25        18.66      4747.23 o
   3    3   13       520.75        52.85       547.49 o
  -7    4   13       630.01        86.49       718.19 o
  -6    4   13       476.99        64.48       642.20 o
  -5    4   13      1419.78        65.77      1583.54 o
  -4    4   13      1377.15        55.06      1251.83 o
  -3    4   13       -79.92       284.26         4.10 o
  -2    4   13        31.02       360.24        95.18 o
  -1    4   13      6054.40        20.16      5262.56 o
   0    4   13       742.02        12.89       549.39 o
   1    4   13       624.50        24.21       658.72 o
   2    4   13       677.04        25.40       648.37 o
   3    4   13       197.40       353.82      2610.00 o
   4    4   13       180.90       259.21       499.34 o
  -8    5   13       -50.13      1679.36       431.28 o
  -7    5   13       808.83       167.70       929.20 o
  -6    5   13        52.85      2469.10       377.58 o
  -5    5   13       442.26       253.45       438.03 o
  -4    5   13       859.08        79.21      1015.01 o
  -3    5   13      2167.83        47.89      1671.72 o
  -2    5   13      4580.58       160.28      4127.39 o
  -1    5   13      2914.92       145.44      2455.18 o
   0    5   13       773.95        25.60       999.59 o
   1    5   13        28.84      1306.82      2182.39 o
   2    5   13        24.50      1999.88      2216.57 o
   3    5   13       302.06       271.59       899.82 o
  -8    6   13       234.40       330.88       372.87 o
  -7    6   13       981.57       208.51      1513.45 o
  -6    6   13        92.16       943.10       401.54 o
  -5    6   13      3239.89       207.07      2969.01 o
  -4    6   13      2192.11        74.13      2332.40 o
  -3    6   13      1075.18        92.93       807.60 o
  -2    6   13      3027.20        49.84      2167.29 o
  -1    6   13      1243.97       113.42       830.77 o
   0    6   13       733.87       225.60       621.85 o
   1    6   13       -55.35       259.21       324.52 o
   2    6   13       361.76        99.20       358.93 o
  -8    7   13       375.58       406.83       568.53 o
  -7    7   13       547.09       187.96       517.60 o
  -6    7   13      2077.54       159.01      2033.72 o
  -5    7   13      1163.49        97.81       814.52 o
  -4    7   13       605.16       103.02       753.32 o
  -3    7   13       339.30       183.87       263.52 o
  -2    7   13      1842.98       119.68      2344.14 o
  -1    7   13       419.84       222.01       354.35 o
   0    7   13       214.04       321.84       224.35 o
   1    7   13        34.57       808.26       181.72 o
  -7    8   13      1252.45       146.89       866.14 o
  -6    8   13      -426.42       189.06        56.70 o
  -5    8   13      1075.84       114.92       225.56 o
  -4    8   13      -441.84       309.06       200.75 o
  -3    8   13       413.72       174.50        41.43 o
  -2    8   13       321.84       225.90        46.81 o
  -1    8   13       762.86       119.46       255.69 o
  -1    1   14      2792.07         7.73      2693.38 o
   0    1   14      2320.35         9.12      2499.51 o
   1    1   14      4558.95         8.76      4205.78 o
  -3    2   14      1373.44        50.13      1580.32 o
  -2    2   14      5477.48        30.25      4780.76 o
  -1    2   14      8896.26        19.01      8208.08 o
   0    2   14     21126.62        17.81     18545.28 o
   1    2   14       669.26        17.39       720.36 o
   2    2   14      1215.22        63.04      1469.67 o
  -5    3   14      3269.55        44.89      2816.61 o
  -4    3   14       143.76       142.32       280.88 o
  -3    3   14      2336.76        29.92      1612.67 o
  -2    3   14      6298.01        27.35      5572.41 o
  -1    3   14      4124.21        22.94      3459.81 o
   0    3   14      3527.17         4.67      3702.02 o
   1    3   14      1155.32        16.24       764.47 o
   2    3   14       289.68        15.21       333.33 o
   3    3   14      1315.51        33.64      1231.85 o
  -7    4   14       949.87        97.22       875.70 o
  -6    4   14      3238.75        94.09      3309.10 o
  -5    4   14      1549.21        44.76      1472.78 o
  -4    4   14      2943.06        71.91      3035.55 o
  -3    4   14      2508.01       128.14      2829.52 o
  -2    4   14      9629.50        48.16      7731.09 o
  -1    4   14       738.75        38.69      1381.04 o
   0    4   14      2101.31        25.00      2004.62 o
   1    4   14      1106.23        21.72      1217.69 o
   2    4   14       153.02       291.73       250.54 o
   3    4   14        86.86       368.64        75.05 o
   4    4   14         6.66      7135.18       214.75 o
  -8    5   14       356.45       250.59       625.89 o
  -7    5   14         2.99      8484.25       115.08 o
  -6    5   14       498.63       214.33      1472.78 o
  -5    5   14       757.35        97.61       844.83 o
  -4    5   14       134.79       272.58        39.37 o
  -3    5   14      1877.49       109.83      2152.24 o
  -2    5   14      2512.01       110.25      2622.42 o
  -1    5   14         6.97      2803.70       191.68 o
   0    5   14      4006.89        96.04      3901.69 o
   1    5   14        77.44       166.67        25.61 o
   2    5   14       155.25       341.51       510.26 o
   3    5   14        98.21       353.06        81.50 o
  -7    6   14        64.80      1873.16       547.49 o
  -6    6   14       275.23       537.31       219.52 o
  -5    6   14       173.45       444.79       271.46 o
  -4    6   14       555.54       126.34       179.55 o
  -3    6   14      1094.29        93.70      1186.81 o
  -2    6   14       195.72       218.74       481.42 o
  -1    6   14       533.15       154.01       368.20 o
   0    6   14      1889.64        85.75      1491.48 o
   1    6   14        13.32      3923.77        27.27 o
  -7    7   14       717.70       152.77        82.96 o
  -6    7   14       569.30       196.84      1217.69 o
  -5    7   14       799.19       122.77       467.31 o
  -4    7   14      1616.84        70.06       424.58 o
  -3    7   14      1800.30       102.01      1589.99 o
  -2    7   14       923.55       102.82       789.30 o
  -1    7   14      -162.05       229.52       207.69 o
   0    7   14       928.42       174.77      1351.12 o
  -6    8   14       528.08       134.33       424.58 o
  -5    8   14      1210.34       252.81       934.15 o
  -4    8   14      2002.56       107.95       909.57 o
  -3    8   14      -509.40       176.09       130.32 o
  -2    8   14       688.54        93.12       225.56 o
   0    0   15     27079.99        23.43     22277.56 o
  -1    1   15      4701.84         7.45      4263.73 o
   0    1   15       684.87        20.16       768.96 o
   1    1   15       808.83         8.29       791.57 o
  -3    2   15      4587.35        28.20      3604.16 o
  -2    2   15      3275.27        22.37      2706.00 o
  -1    2   15      1654.86        24.21      1283.54 o
   0    2   15      2224.07         8.82      2129.76 o
   1    2   15      1849.86         9.61      1922.11 o
   2    2   15      6009.35        72.76      5452.19 o
  -5    3   15       -39.44       419.84        69.54 o
  -4    3   15       760.10        68.56      1107.30 o
  -3    3   15      4745.83        32.60      4407.67 o
  -2    3   15      2724.84        40.83      2523.86 o
  -1    3   15       328.70        68.06       551.29 o
   0    3   15      2223.12        35.40      2782.34 o
   1    3   15        17.39      3254.70      2467.23 o
   2    3   15      2034.91        68.72      2475.28 o
   3    3   15       224.70       128.37        16.06 o
  -7    4   15        92.54       513.48        12.69 o
  -6    4   15       207.65       149.82       141.65 o
  -5    4   15       161.04       172.13       330.38 o
  -4    4   15      8440.10        47.75      6981.37 o
  -3    4   15       132.25       186.05       119.47 o
  -2    4   15      4444.89        30.14      3536.43 o
  -1    4   15       683.82        45.56       919.36 o
   0    4   15       -18.06      2271.48      2532.00 o
   1    4   15       659.46       141.13       796.14 o
   2    4   15        -9.49      7223.30      2235.67 o
   3    4   15       594.87        94.48       399.92 o
  -7    5   15       340.03       279.22       722.53 o
  -6    5   15       970.32       146.89      1586.76 o
  -5    5   15       467.42       170.30      1046.20 o
  -4    5   15      1149.21        66.75      1292.25 o
  -3    5   15      2196.80        74.30      2205.15 o
  -2    5   15        55.20       520.30       512.09 o
  -1    5   15       125.44       247.75       809.90 o
   0    5   15       227.41       137.59       395.08 o
   1    5   15       767.84       215.80       989.38 o
   2    5   15       195.44       454.12       300.20 o
  -7    6   15        84.64       843.90       133.11 o
  -6    6   15       331.60       310.82       411.34 o
  -5    6   15       379.08       212.87        71.58 o
  -4    6   15      2372.66        99.80      2107.40 o
  -3    6   15        16.08      3615.62       508.43 o
  -2    6   15        27.14      2601.00       169.92 o
  -1    6   15       198.81       327.97       532.44 o
   0    6   15       416.57       145.68       240.39 o
   1    6   15       304.50       348.57        30.76 o
  -6    7   15       737.67       152.77       431.28 o
  -5    7   15       956.05       138.77       214.75 o
  -4    7   15       513.02       242.42       521.29 o
  -3    7   15      -234.70       337.09       368.20 o
  -2    7   15       666.67       144.72       456.87 o
  -1    7   15       -12.11      2171.56        47.92 o
  -1    1   16      4907.00         6.05      4984.42 o
   0    1   16       525.33        26.94       419.59 o
   1    1   16      8462.16        17.47      7617.61 o
  -3    2   16      2204.30        41.47      2491.42 o
  -2    2   16      2768.86        28.84      2855.41 o
  -1    2   16      3777.33        21.62      3379.33 o
   0    2   16       646.68        28.84       451.69 o
   1    2   16      1653.24        33.76      1561.06 o
   2    2   16      3671.15        42.64      3351.15 o
  -5    3   16       678.60       101.20      1200.80 o
  -4    3   16       184.42       144.72       291.84 o
  -3    3   16      1532.72        43.82      1619.18 o
  -2    3   16       476.11        51.98       486.76 o
  -1    3   16       549.43        47.47       787.02 o
   0    3   16      4844.16        15.37      4116.99 o
   1    3   16       577.44        69.22       726.89 o
   2    3   16        87.42       201.64        71.58 o
   3    3   16       405.62       238.70       760.00 o
  -6    4   16       103.84       492.84         6.50 o
  -5    4   16      -129.05       566.44        30.76 o
  -4    4   16       491.07       119.90       851.91 o
  -3    4   16       904.81       205.35      2455.18 o
  -2    4   16       777.29        55.65      1043.58 o
  -1    4   16       587.09       142.32      1936.33 o
   0    4   16        11.09      2971.34      1876.24 o
   1    4   16        20.25      1809.65        30.76 o
   2    4   16       -79.21       673.40        99.17 o
  -6    5   16        84.09       835.79       230.45 o
  -5    5   16        19.36      2699.84       317.27 o
  -4    5   16       375.20       125.44       479.64 o
  -3    5   16       172.66       309.76      1570.68 o
  -2    5   16       259.85       156.00       894.97 o
  -1    5   16       185.78       370.95      1107.30 o
   0    5   16      -124.99       587.09       773.45 o
   1    5   16       208.51       387.70       223.14 o
  -6    6   16       -12.89      7317.09       205.37 o
  -5    6   16       -11.42      3070.27       296.01 o
  -4    6   16       796.37       118.37       193.93 o
  -3    6   16       133.40       327.61       201.90 o
  -2    6   16       602.21       179.83      1059.34 o
  -1    6   16       732.78       174.24       737.85 o
   0    6   16       -92.54       987.22       180.63 o
  -1    1   17       243.67        53.14       253.11 o
   0    1   17      4144.78        30.14      3861.34 o
   1    1   17       880.90        26.94       662.88 o
  -3    2   17       150.80       105.88       328.91 o
  -2    2   17       598.29        41.99       615.80 o
  -1    2   17      6428.83        25.81      5434.27 o
   0    2   17        28.73       667.19        73.65 o
   1    2   17       541.49        90.63       387.07 o
   2    2   17       236.24       139.95       170.97 o
  -5    3   17       246.49       165.12       421.25 o
  -4    3   17       752.40        63.52      1197.99 o
  -3    3   17      2180.89        44.62      2144.73 o
  -2    3   17       513.48        62.88       455.14 o
  -1    3   17      2770.97        27.14      2467.23 o
   0    3   17       836.94        88.17      1077.86 o
   1    3   17       637.06        97.02       971.63 o
   2    3   17       871.43       144.24      1159.08 o
   3    3   17       404.01       249.01       346.77 o
  -6    4   17        16.48      1896.60        99.98 o
  -5    4   17      1028.48        78.15      1315.64 o
  -4    4   17       516.65        87.24       652.50 o
  -3    4   17       267.65       117.51        28.12 o
  -2    4   17       751.86        62.41       735.65 o
  -1    4   17       379.86        68.72       796.14 o
   0    4   17      -111.51       442.26       132.18 o
   1    4   17       381.42       190.72       474.34 o
   2    4   17       108.16       515.74       303.01 o
  -5    5   17        -4.49     30317.77       342.26 o
  -4    5   17       375.58       317.91        12.40 o
  -3    5   17        87.61       348.94       173.10 o
  -2    5   17       271.92       161.54       499.34 o
  -1    5   17      -239.01       239.01        18.76 o
   0    5   17       131.79       539.63       207.69 o
  -4    6   17        87.80       524.87       183.91 o
  -3    6   17       -99.80       435.97       510.26 o
  -2    6   17       251.22       184.14       317.27 o
   0    0   18       132.71       278.89      1820.55 o
  -1    1   18       165.12        77.26       307.25 o
   0    1   18      2105.89        48.16      2336.31 o
   1    1   18       -24.60      1440.96      1482.12 o
  -3    2   18       442.26        76.91       611.79 o
  -2    2   18        90.63       211.12       134.98 o
  -1    2   18        75.69       205.35        66.21 o
   0    2   18       333.43       116.86       266.15 o
   1    2   18      1768.20        53.14      1964.94 o
   2    2   18       879.72        81.54       312.96 o
  -5    3   18       227.41       199.37       141.65 o
  -4    3   18        69.56       526.24        27.27 o
  -3    3   18        87.61       180.63       121.24 o
  -2    3   18      1005.52        33.29      1126.24 o
  -1    3   18      1030.41        56.85      1025.36 o
   0    3   18       836.94        51.84       656.64 o
   1    3   18       387.30        86.49       121.24 o
   2    3   18       479.61       164.87       686.01 o
  -4    4   18       118.16       274.23       144.56 o
  -3    4   18      3127.05        55.35      2332.40 o
  -2    4   18       322.56        77.44       849.54 o
  -1    4   18       379.08        87.42       205.37 o
   0    4   18       457.10       155.25       870.92 o
  -3    5   18      1260.25       176.62       541.82 o
  -2    5   18       276.89       432.22         1.68 o
  -1    1   19        16.48      1667.91      2308.99 o
   0    1   19        55.06       743.11       914.46 o
   1    1   19       487.53        47.47       558.92 o
  -3    2   19       505.35       103.43       735.65 o
  -2    2   19       101.20       930.86      2898.84 o
  -1    2   19        42.64       694.85       380.73 o
   0    2   19       575.04        57.15       547.49 o
   1    2   19       606.64        73.27       499.34 o
  -3    3   19       556.96        74.48       564.67 o
  -2    3   19       -69.89       364.43         9.22 o
  -1    3   19       714.49        53.88       615.80 o
   0    3   19       475.24        89.11       455.14 o
